# Supplementary material for: Scavenger receptor-A is a biomarker and effector of rheumatoid arthritis: A large-scale multicenter study
Source: Nat Commun. 2020 Apr 20;11:1911. doi: 10.1038/s41467-020-15700-3 (PMC7171100; doi:10.1038/s41467-020-15700-3)
Supplement: Supplementary file 4 — Source Data [file 41467_2020_15700_MOESM4_ESM.xlsx]

## Sheet: Figure 1
Figure 1a	RA	SLE	SS	AS	Gout	PsA	AAV	AOSD	PMR	OA	HC		Figure 1b	RA	AIH	HC		Figure 1c	RA	NAID	HC		Figure 1d	SLE or SS overlapped with RA	SLE overlapped with SS	SLE	SS
SR-A (ng/mL)	3.96035	0.427692	1.64881	0.445402	0.905063	0.736992	0	0.0961896	0	0.367031	0.784316		SR-A (ng/mL)	3.96035	0.521472	0.784316		SR-A (ng/mL)	3.96035	0.858397	0.784316		SR-A (ng/mL)	8.96048	0.397717	0.427692	1.64881
	5.82048	0.853144	0	0.475057	1.46852	0.946674	0	0	2.04786	0.498281	0.656785			5.82048	0.759605	0.656785			5.82048	0.394683	0.656785			1.18302	0.565349	0.853144	0
	1.15783	0.847546	0	0.0005676	0.919891	1.80093	1.08597	2.84247	0.932621	0.296719	0.791028			1.15783	0.300613	0.791028			1.15783	1.0944	0.791028			14.9027	7.16109	0.847546	0
	9.49207	1.34017	0	0.356435	3.44062	2.64742	1.09991	0.11013	1.53206	0.292362	0.878286			9.49207	0.913282	0.878286			9.49207	1.34138	0.878286			8.74955	0.121159	1.34017	0
	14.0721	0.108602	0.567643	0.890236	1.18679	2.9736	1.18355	1.15567	1.58783	0.367031	0.807809			14.0721	0.416807	0.807809			14.0721	0.194292	0.807809			8.5964	0.0638298	0.108602	0.567643
	12.6824	0.735585	0.86434	0.667819	1.20162	0.923376	0	0.695632	0.207714	1.58578	1.38841			12.6824	0.746199	1.38841			12.6824	0.300613	1.38841			5.3982	1.12204	0.735585	0.86434
	1.86064	0.528457	0.735585	0.415746	2.13577	0.83795	0	0	1.01626	0.510294	0.787672			1.86064	0.936233	0.787672			1.86064	0.331504	0.787672			0.443243	0.291793	0.528457	0.735585
	0.621715	0.0526218	0	0.608507	0.919891	0.659332	0.793216	0	1.51812	0.385781	1.10986			0.621715	0.986909	1.10986			0.621715	0.501023	1.10986			2.55842	0.643547	0.0526218	0
	20.5123	4.02037	0	0.697474	0	1.08646	3.23281	0.90474	1.04414	0.0182371	0.629936			20.5123	1.01647	0.629936			20.5123	0.45225	0.629936			7.78225	0.231003	4.02037	0
	2.97342	0.108602	0	0.756785	0.99403	0.76029	0.709572	0.556227	0.932621	0.517031	1.45553			2.97342	1.01647	1.45553			2.97342	0.480573	1.45553			26.1168	0.454785	0.108602	0
	18.571	0.444486	1.76563	0.638163	2.86233	2.45328	0.584108	1.72723	0.528346	0.390469	0.881642			18.571	1.07559	0.881642			18.571	0.280164	0.881642			8.72773	0.0904302	0.444486	1.76563
	16.3702	0.953909	0	0.816097	1.43886	0.87678	2.61942	1.18355	1.11385	0.690469	1.51594			16.3702	1.09671	1.51594			16.3702	0.476483	1.51594			0.867686	0	0.953909	0
	2.42379	1.07707	0	0	0.771613	0.923376	0	2.81459	1.39266	0.657656	0.764179			2.42379	1.11782	0.764179			2.42379	0.423313	0.764179			4.81912	1.85714	1.07707	0
	0.937078	0.265348	1.31218	0.178501	0.489885	3.38519	1.29507	1.95028	0.556227	0.582656	0.656785			0.937078	1.17272	0.656785			0.937078	0.321063	0.656785			6.2667	0.0942572	0.265348	1.31218
	8.74045	1.68725	2.04074	0.786441	1.083	0.52731	0.179833	0	0.988383	0.287344	0.821233			8.74045	1.2234	0.821233			8.74045	0.374233	0.821233			1.41844	1.14919	1.68725	2.04074
	1.20739	0.0694159	0.0470237	1.083	2.28405	1.47476	0.876859	0.026487	0.556227	0.484219	1.39177			1.20739	1.25718	1.39177			1.20739	0.198364	1.39177			14.2355	0.378522	0.0694159	0.0470237
	2.10392	0.819556	0.629222	1.12919	1.64046	1.63785	0.361059	1.65753	1.14173	0	0.801096			2.10392	1.36698	0.801096			2.10392	0.249177	0.801096			0.903511	0	0.819556	0.629222
	0.400961	0.746781	0	1.32092	1.01736	0.68263	1.71329	2.52184	1.61571	0.432656	1.11992			0.400961	1.45566	1.11992			0.400961	0.456033	1.11992			8.13649	0.362672	0.746781	0
	1.43265	0.304534	0	0.857585	3.50978	0.76029	2.80065	0	0.709572	0.545156	0.576239			1.43265	1.73438	0.576239			1.43265	0.419319	0.576239			8.01037	0.555751	0.304534	0
	4.30642	1.33458	0.749688	0.474134	0.713791	1.09423	0.876859	0	0.862918	0.314311	0.784316			4.30642	1.76394	0.784316			4.30642	8.78924	0.784316			3.73907	1.11874	1.33458	0.749688
	7.85905	1.98395	0.0816506	0.777699	2.03989	0.729226	0.054368	0	0.514405		0.656785			7.85905	1.78505	0.656785			7.85905	0.366053	0.656785			1.81362	0.197673	1.98395	0.0816506
	1.22541	0.892331	0.481273	1.52862	1.38483	0.48848	1.69935	0.263476	0.193773		0.791028			1.22541	1.93708	0.791028			1.22541	0.106476	0.791028			0.791218	0	0.892331	0.481273
	1.13981	0.590035	0.961923	1.43276	0.617928	0.83795	0.807156	0	0.430762		0.878286			1.13981	2.30252	0.878286			1.13981	0.271984	0.878286			1.00135	0	0.590035	0.961923
	6.30173	0.298936	0.237828	1.25701	1.24104	0.449651	2.45214	0.263476	1.34041		0.807809			6.30173	3.88489	0.807809			6.30173	0.361963	0.807809			2.35357	4.68527	0.298936	0.237828
	1.17135	0.450084	0.462547	0.889539	1.06529	0.6438	0.91868	0.0125465			1.38841			1.17135	4.86434	1.38841			1.17135	0.463227	1.38841			2.89985	1.7422	0.450084	0.462547
	1.93723	0.1142	0.252853	1.7523	0.93747	0.698162	0.598048	0			0.787672			1.93723		0.787672			1.93723	1.31943	0.787672			3.86722	4.6348	0.1142	0.252853
	1.03619	0.993096	4.83225	0.825631	0.777699	1.3971	1.36478	0			1.10986			1.03619		1.10986			1.03619	1.68716	1.10986			11.7769	0.382979	0.993096	4.83225
	1.79757	1.44654	0.0630462	1.09724	0.681837	1.80093	0.430762	0.570167			0.629936			1.79757		0.629936			1.79757	1.15478	0.629936			13.8824	0.231003	1.44654	0.0630462
	9.83273	1.48013	0.250312	1.62449	0.93747	1.31167	0.584108	0.848978			1.45553			9.83273		1.45553			9.83273	0.424808	1.45553			15.5212	0.971541	1.48013	0.250312
	2.64004	0.153387	2.55368	1.86414	0.985402	1.50582	1.32296	4.41775			0.881642			2.64004		0.881642			2.64004	3.56421	0.881642			17.1259	0.0505618	0.153387	2.55368
	14.0288			2.37541	1.08126	1.17189	0.361059				1.51594			14.0288		1.51594			14.0288	1.87925	1.51594			0	0.219101
	18.8792			1.51265	2.47127	2.29795	1.29507				0.764179			18.8792		0.764179			18.8792	4.26674	0.764179			0.789706
	1.10827			0.761722	0.953447	1.20295	1.39266				0.656785			1.10827		0.656785			1.10827	3.47091	0.656785			2.06912
	1.14231			0.633905	1.22506	1.07093	2.17333				0.821233			1.14231		0.821233			1.14231	1.69264	0.821233			2.17206
	5.69444			1.16115	0.873562	1.4204	0.681691				1.39177			5.69444		1.39177			5.69444	0.227223	1.39177			2.213
	2.19508			1.72035	2.21564	0.698162	4.63163				0.801096			2.19508		0.801096			2.19508	0.144896	0.801096			2.59853
	5.70927			1.40081	1.44874	0.791354	1.21143				1.11992			5.70927		1.11992			5.70927	0.263804	1.11992			3.05441
	2.07646			0.601951	1.46471	1.47476	2.11757				0.576239			2.07646		0.576239			2.07646	1.03952	0.576239			3.2093
	19.9291			1.22506	1.28897	1.21848	2.00604				0.646717			19.9291		0.646717			19.9291	0.792536	0.646717			3.76744
	0.38609										1.26759			0.38609		1.26759			0.38609	0.315038	1.26759			4.20147
	5.81306										0.744043			5.81306		0.744043			5.81306	0.30955	0.744043			5.18677
	0.979202										1.06287			0.979202		1.06287			0.979202	0.150384	1.06287			9.06912
	0.816097										0.670209			0.816097		0.670209			0.816097	0.222904	0.670209			9.80441
	2.29888										1.00582			2.29888		1.00582			2.29888	0.12843	1.00582			10.8113
	8.23										0.777604			8.23		0.777604			8.23	0.364435	0.777604			21.1279
	7.41447										0.676921			7.41447		0.676921			7.41447	0.331504	0.676921			30.6628
	2.34336										0.760823			2.34336		0.760823			2.34336	1.34138	0.760823			36.3139
	1.27576										0.633292			1.27576		0.633292			1.27576	1.75851	0.633292			37.5691
	4.49339										1.85826			4.49339		1.85826			4.49339	1.96707	1.85826			1.86789
	2.75886										0.572883			2.75886		0.572883			2.75886	1.13831	0.572883			6.79635
	2.07184										1.21054			2.07184		1.21054			2.07184	1.29747	1.21054			7.86018
	6.0821										0.45542			6.0821		0.45542			6.0821	0.378323	0.45542			17.4043
	1.78426										0.804452			1.78426		0.804452			1.78426	0.357873	0.804452			0
	2.23162										0.425215			2.23162		0.425215			2.23162	0.287596	0.425215			0.200375
	2.59909										0.995749			2.59909		0.995749			2.59909	0.496932	0.995749			2.07303
	3.09438										0.972256			3.09438		0.972256			3.09438	0.260154	0.972256			2.55368
	43.4046										0.472201			43.4046		0.472201			43.4046	1.44018	0.472201			6.7904
	3.2861										0.881642			3.2861		0.881642			3.2861	0.331504	0.881642			9.28933
	1.78426										1.3817			1.78426		1.3817			1.78426	1.73655	1.3817			43.799
	8.51061										1.66025			8.51061		1.66025			8.51061	1.78595	1.66025			1.03059
	21.3083										1.2978			21.3083		1.2978			21.3083	1.02854	1.2978			31.2839
	8.73429										0.519186			8.73429		0.519186			8.73429	0.521472	0.519186			11.0709
	10.6516										0.435284			10.6516		0.435284			10.6516	0.0680571	0.435284			8.33828
	2.79081										1.59649			2.79081		1.59649			2.79081	0.402863	1.59649			5.52999
	2.50323										1.81463			2.50323		1.81463			2.50323	0.139407	1.81463			1.04685
	4.86784										0.982325			4.86784		0.982325			4.86784	0.468303	0.982325			2.10857
	1.41678										1.04945			1.41678		1.04945			1.41678	2.22503	1.04945			2.69855
	0.569997										0.760823			0.569997		0.760823			0.569997	0.415133	0.760823			4.97117
	1.04931										1.03938			1.04931		1.03938			1.04931	0.411043	1.03938			14.2011
	9.54913										0.921915			9.54913		0.921915			9.54913	0.512624	0.921915			0
	6.35371										0.693702			6.35371		0.693702			6.35371	0.325153	0.693702			0
	2.67897										0.650073			2.67897		0.650073			2.67897		0.650073			2.21618
	55.5632										0.807809			55.5632		0.807809			55.5632		0.807809			3.62794
	0.997038										0.643361			0.997038		0.643361			0.997038		0.643361			4.32558
	11.9887										0.727263			11.9887		0.727263			11.9887		0.727263			4.81395
	0.231003										1.01924			0.231003		1.01924			0.231003		1.01924			6.41861
	0.300168										0.713838			0.300168		0.713838			0.300168		0.713838			15.525
	11.209										0.562815			11.209		0.562815			11.209		0.562815			0.606043
	4.22703										0.707126			4.22703		0.707126			4.22703		0.707126			0.668246
	2.08288										1.01588			2.08288		1.01588			2.08288		1.01588			1.04147
	0.395205										0.760823			0.395205		0.760823			0.395205		0.760823			55.5178
	0.403287										0.9689			0.403287		0.9689			0.403287		0.9689			58.2249
	0.645744										0.640004			0.645744		0.640004			0.645744		0.640004			0.256554
	0.92861										0.918559			0.92861		0.918559			0.92861		0.918559			0.350187
	0.977101										1.12328			0.977101		1.12328			0.977101		1.12328			0.743446
	1.16298										0.814521			1.16298		0.814521			1.16298		0.814521			1.71099
	1.21148										0.619868			1.21148		0.619868			1.21148		0.619868			16.6263
	1.22764										0.566171			1.22764		0.566171			1.22764		0.566171			44.7955
	1.38928										0.646717			1.38928		0.646717			1.38928		0.646717			1.25028
	1.47818										1.78107			1.47818		1.78107			1.47818		1.78107			0.602859
	1.47818													1.47818					1.47818					26.2391
	1.50242													1.50242					1.50242					30.7629
	1.59133													1.59133					1.59133					26.1338
	1.69639													1.69639					1.69639					0.848649
	2.15706													2.15706					2.15706					1.82203
	2.21363													2.21363					2.21363					2.05471
	2.22171													2.22171					2.22171					34.0468
	2.2739													2.2739					2.2739					1.14682
	3.77618													3.77618					3.77618
	12.7898													12.7898					12.7898
	13.3133													13.3133					13.3133
	15.0546													15.0546					15.0546
	15.9423													15.9423					15.9423
	22.2929													22.2929					22.2929
	23.2375													23.2375					23.2375
	27.8809													27.8809					27.8809
	4.37794													4.37794					4.37794

## Sheet: Figure 2
Figure 2a	RA	SLE	SS	OA	HC		Figure 2b	RA	SLE	SS	OA	HC		Figure 2c	RA	SLE	SS	OA	HC		Figure 2d	RA	SLE	SS	OA	HC
SR-A (ng/mL)	3.96035	0.427692	1.64881	0.367031	0.784316		SR-A (ng/mL)	0.155183	1.73241	1.86222	0.39249	0.904674		SR-A (ng/mL)	5.12945	1.23869	1.09529	1.31401	0.551945		SR-A (ng/mL)	3.96035	0.427692	1.64881	0.367031	0.784316
	5.82048	0.853144	0	0.498281	0.656785			2.49076	1.42609	0.87461	0	0.45958			1.12289	3.32632	1.30641	0.66202	0.292738			5.82048	0.853144	0	0.498281	0.656785
	0.75687	0.847546	0	0.296719	0.791028			17.1199	2.37288	0.463106	0	0.45958			0.925851	0.554805	3.34722	1.55691	0.657392			0.75687	0.847546	0	0.296719	0.791028
	1.15783	1.34017	0	0.292362	0.878286			1.19558	0.827393	0.812885	0.328789	0.668218			64.0456	2.17452	6.13867	2.18334	0.390769			1.15783	1.34017	0	0.292362	0.878286
	9.49207	0.108602	0.567643	0.367031	0.807809			0.919552	0.56285	0.607133	0	0.473489			7.29694	0.278853	3.04227	1.26288	0.622615			9.49207	0.108602	0.567643	0.367031	0.807809
	14.0721	0.735585	0.86434	1.58578	1.38841			8.81804	1.62102	1.63589	5.42483	0.529126			4.80105	2.18652	0.743424	0.470257	0			14.0721	0.735585	0.86434	1.58578	1.38841
	12.6824	0.528457	0.735585	0.510294	0.787672			57.5042	0.785623	1.16266	0	0.529126			2.28874	1.68261	3.28857	2.34953	0.07056			12.6824	0.528457	0.735585	0.510294	0.787672
	0.964109	0.0526218	0	0.385781	1.10986			35.6771	2.03872	1.94452	0	0.45958			18.7583	1.04672	1.32986	1.54413	0.95927			0.964109	0.0526218	0	0.385781	1.10986
	1.86064	4.02037	0	0.0182371	0.629936			29.6047	0.367924	0.668858	0	0.821219			2.22306	0.434826	1.76383	1.37793	0.774122			1.86064	4.02037	0	0.0182371	0.629936
	1.1263	0.108602	0	0.517031	1.45553			2.85171	1.10586	0.730584	0	0.501307			2.05885	1.27468	1.77556	1.42907	0.700063			1.1263	0.108602	0	0.517031	1.45553
	1.00916	0.444486	7.06345	0.390469	0.881642			3.46745	2.47034	1.59474	0.0994674	0.741062			1.205	0.0748887	0.121798	1.41629	2.11953			1.00916	0.444486	7.06345	0.390469	0.881642
	0.621715	0.953909	0	0.690469	1.51594			0.240113	1.1894	1.30669	0	0.696036			1.73045	0.566803	0.286001	0.930488	0.428513			0.621715	0.953909	0	0.690469	1.51594
	20.5123	1.07707	0	0.657656	0.764179			2.23597	0	0.977486	0	1.6975			2.87987	0.842754	1.41197	2.24726	0.156962			20.5123	1.07707	0	0.657656	0.764179
	2.97342	0.265348	1.31218	0.582656	0.656785			2.93664	0	0.689434	1.2206	0.417852			11.1721	1.01073	1.48234	2.64357	0.897554			2.97342	0.265348	1.31218	0.582656	0.656785
	18.571	1.68725	2.04074	0.287344	0.821233			2.61815	0.757777	0.83346	0.940314	0.640399			7.95375	0.494815	0.872441	1.07112	0.41617			18.571	1.68725	2.04074	0.287344	0.821233
	16.3702	0.0694159	0.0470237	0.484219	1.39177			0.877088	0.033765	1.08036	0.647292	0.292669			3.50384	1.45465	1.16566	1.25009	0.9963			16.3702	0.0694159	0.0470237	0.484219	1.39177
	2.42379	0.819556	0.629222	0	0.801096			2.51199	0.256538	0.380806	0	0.473489			7.85523	2.24651	4.55528	0.687589	0.551945			2.42379	0.819556	0.629222	0	0.801096
	0.937078	0.746781	0	0.432656	1.11992			2.17227	0	4.90735	0.0739872	1.08549			7.28052	7.04567	0.673051	0.700373	0.354454			0.937078	0.746781	0	0.432656	1.11992
	8.74045	0.304534	0	0.545156	0.576239			51.644	0.869163	0.915761	0	0.45958			13.2904	0.218863	2.01013	1.17339	0.268051			8.74045	0.304534	0	0.545156	0.576239
	1.20739	1.33458	0	0.314311	0.646717			0.282577	0.437541	1.40957	0	1.11331			3.42174	0.434826	1.54098	0.90492	0.551945			1.20739	1.33458	0	0.314311	0.646717
	2.10392	1.98395	0	0.320156	1.26759			1.95995	0.966626	1.08036	0.188648	0.80731			14.1798	0	2.31508	0.853783	0.100961			2.10392	1.98395	0	0.320156	1.26759
	0.400961	0.892331	0	0	0.744043			1.3442	0.548927	0.648283	0.048507	0.707093			2.10254	0.266855	2.06878	1.76146	0.263253			0.400961	0.892331	0	0	0.744043
	1.43265	0.590035	0	0.513673	1.06287			6.86465	0.172998	0.87461	0	0.431761			3.5806	0	3.42932	1.6464	0.715353			1.43265	0.590035	0	0.513673	1.06287
	4.30642	0.298936	0	0.531094	0.670209			10.1557	0	0.915761	0.0612471	0.779491			2.02475	0.0508929	2.96017	2.95039	0.14733			4.30642	0.298936	0	0.531094	0.670209
	7.85905	0.450084	1.27251	0.807656	1.00582			3.57362	0	0.689434	0.137688	0.612581			2.0831	0.602796	0.825526	1.68476	0			7.85905	0.450084	1.27251	0.807656	1.00582
	1.22541	0.1142	0	0.427969	0.777604			7.56532	1.09194	1.47129	0	0.80731			25.7514	1.99455	2.15088	1.18617	0.292738			1.22541	0.1142	0	0.427969	0.777604
	1.13981	0.993096	0.339455	0.704531	0.676921			0.877088	1.6071	1.26554	0	0.556944			34.8726	0.662786	1.02492	1.37793	0.0777765			1.13981	0.993096	0.339455	0.704531	0.676921
	0.500075	1.44654	0	0.474164	0.760823			0.749692	0.409694	1.01864	0.660032	0.487398			4.1057	0.734773	0.766882	1.78703	0.124146			0.500075	1.44654	0	0.474164	0.760823
	6.30173	1.48013	0	0.493594	0.633292			2.06611	0.507157	0.915761	0.0102867	0.97422			31.1191	0.554805	0.497119	0.981625	0.680576			6.30173	1.48013	0	0.493594	0.633292
	1.17135	0.153387	0	1.32141	1.85826			1.49283	2.3868	1.47129	0	0.556944			2.95826	0.614794	0.825526	0	0.263253			1.17135	0.153387	0	1.32141	1.85826
	1.93723	0.506065	0	0.551535	0.572883			10.3255	1.27294	1.12151	0.328789	0.946402			2.25813	1.83858	1.10702	0	1.50363			1.93723	0.506065	0	0.551535	0.572883
	0.603694	1.12745	0	2.84855	1.21054			0.877088	0.799547	0.380806	0.40523	0.556944			30.7496	2.36649	1.92803	0	0.402361			0.603694	1.12745	0	2.84855	1.21054
	1.03619	0.534055	0	1.05637	0.45542			16.5467	2.01087	1.08036	0	0.503278			5.42817	0.746771	0.978		0.29803			1.03619	0.534055	0	1.05637	0.45542
	0.896531	0.46128	3.08531	1.62031	0.804452			0.749692	1.39825	2.06797	0	1.05767			2.29702	0.554805	2.59657		0			0.896531	0.46128	3.08531	1.62031	0.804452
	1.79757	1.09946	1.94787	0.206617	0.425215			0.834623	1.0084	0.31908	0	0.44567			0.780072	2.95438	3.42932		0.379176			1.79757	1.09946	1.94787	0.206617	0.425215
	9.83273	0.455682	0	0	0.995749			1.62023	0.716007	0.36023	0.277829	0.918583			1.94696	0.266855	1.57617		1.30656			9.83273	0.455682	0	0	0.995749
	2.64004	1.68166	0	0.202969	0.972256			4.65647	0.743853	2.1297	0	0.529126			1.84972	1.01073	2.73732		1.24316			2.64004	1.68166	0	0.202969	0.972256
	14.0288	0.164583	0	1.83111	0.472201			2.42706	0.966626	0.524832	0	0.473489			1.53855	0.890746	1.27122		0.761722			14.0288	0.164583	0	1.83111	0.472201
	18.8792	0.242956	0.244074	0.400084	0.881642			24.1267	0.883086	0.895186	0	0.932492			20.0726	3.60227	0.919356		0.182107			18.8792	0.242956	0.244074	0.400084	0.881642
	1.10827	2.43268	0.696225	1.04375	1.3817			4.82633	0.326154	1.08036	0	0.0840312			2.16089	0.110882	2.45583		0.0777765			1.10827	2.43268	0.696225	1.04375	1.3817
	3.64019	0.63482	0	0	1.66025			2.36336	1.21724	0.895186	0.124948	2.35123			0.566143	1.40666	2.63176		0.344399			3.64019	0.63482	0	0	1.66025
	10.4546	1.07707	0.156277	1.03877	1.2978			17.2473	1.5514	0.730584	0	0.44567			2.37482	1.40666	0.68478		0.0545919			10.4546	1.07707	0.156277	1.03877	1.2978
	1.24343	0.550849	0.914894	2.67185	0.519186			16.6741	0	0.83346	0	0.403943			1.36352	0.326845	1.34159		0.367584			1.24343	0.550849	0.914894	2.67185	0.519186
	1.34705	1.33458	2.525	1.06899	0.435284			18.3939	0.228691	1.43014	0	0.486294			16.6692	0.35084	0.954542		0.0429996			1.34705	1.33458	2.525	1.06899	0.435284
	1.25694	0.590035	0.696225	0.471841	1.59649			2.23597	0.81347	2.02682	0	0.501307			5.95327	0.0029013	0.321187		0.784907			1.25694	0.590035	0.696225	0.471841	1.59649
	1.45517	0.853144	0.204565	0.533654	1.81463			1.08941	0.242615	0.83346	0	0.751673			0.663384	0.158874	1.35332		1.02835			1.45517	0.853144	0.204565	0.533654	1.81463
	10.3573	1.21142	0.32748	0.415179	0.982325			4.91126	2.60958	2.1297	0	0.821219			3.32777	1.32267	2.04532		0.305081			10.3573	1.21142	0.32748	0.415179	0.982325
	1.17585	1.58649	0.81475	1.58382	1.04945			5.25098	2.28934	1.22439	0	0.696036			2.0442	1.25068	0.555763		0.715353			1.17585	1.58649	0.81475	1.58382	1.04945
	6.69647	0.310132	0.353819	0.416752	0.760823			1.4079	0.7717	2.64408	0.800173	0.529126			0.721728	0	2.29162		1.41089			6.69647	0.310132	0.353819	0.416752	0.760823
	3.2167	0.590035	0.160667	0	1.03938			8.11737	0.980549	0.504257	0	0.932492			10.4263	0.434826	0.848983		0.240069			3.2167	0.590035	0.160667	0	1.03938
	1.49572	1.16664	1.43371	0.125638	0.921915			2.59692	1.94126	1.75934	0	0.264851			25.7125	0	0.68478		1.59637			1.49572	1.16664	1.43371	0.125638	0.921915
	3.67172	0.909125	1.51273	0	0.693702			1.98118	0	1.01864	0	0.0979404			7.27574	0	2.65522		0.506692			3.67172	0.909125	1.51273	0	0.693702
	1.39661	0.937115	0	2.43156	0.650073			0.601065	1.03624	1.38899	0	0.654308			25.518	1.1547	0.48539		0.657392			1.39661	0.937115	0	2.43156	0.650073
	0.973119	0.685203	0.353819	0.792135	0.807809			2.95787	0.145151	0.83346	0	0.209214			15.2883	0.386834	1.84593		0.0429996			0.973119	0.685203	0.353819	0.792135	0.807809
	3.81138	0.315731	0.662297	0.585291	0.643361			10.5166	0.548927	0.854035	0.226868	0.418356			2.72488	0.650788	1.17739		0.738538			3.81138	0.315731	0.662297	0.585291	0.643361
	0.946088	1.76563	0.0817728	0	0.727263			0.579832	0.451464	0.524832	0	0.348306			1.22738	0.794763			1.28338			0.946088	1.76563	0.0817728	0	0.727263
	1.09926	0.0942249	0.55618	0.0638179	1.01924			1.83255	0.548927	1.26554	1.18238	0.598672			22.9315	0			0.0582168			1.09926	0.0942249	0.55618	0.0638179	1.01924
	3.50954	1.4772	0.728229	0.315731	0.713838			0.494903	0.159075	1.45072	0	1.18286			2.70543	1.41865			0.680576			3.50954	1.4772	0.728229	0.315731	0.713838
	1.72098	1.03647	0.581149	0.377309	0.562815			0.792157	0.743853	0.607133	0	0.946402			3.83342	2.2825			0.228476			1.72098	1.03647	0.581149	0.377309	0.562815
	8.53497	0	1.0079	0.242956	0.707126			3.08527	0.799547	0.483682	0	0.835128			45.2579	1.51464			0.425546			8.53497	0	1.0079	0.242956	0.707126
	1.27497	0.656535	0.674276	0.80836	1.01588			3.44622	2.0248	0.812885	1.64102	1.00204			0.916209	0			0.355992			1.27497	0.656535	0.674276	0.80836	1.01588
	17.1435	1.4772	0	1.14984	0.760823			0.261345	0.186921	2.91155	0	0.070122			2.80267	0.746771			0.332807			17.1435	1.4772	0	1.14984	0.760823
	7.85364	0.413374	0.025593	0.427692	0.9689			2.04488	1.13371	1.69762	0	0.473489			0.566143	0.602796			0.866053			7.85364	0.413374	0.025593	0.427692	0.9689
	1.03619	1.64438	0.194132	0.450084	0.640004			3.48868	0	1.9651	0.0739872	0.696036			0.838417	0.35084			1.05153			1.03619	1.64438	0.194132	0.450084	0.640004
	1.11729	0.291793	0.025593	0.153387	0.918559			5.27222	0.757777	0.936336	0	0.689434			16.9414	0.770767			0.483507			1.11729	0.291793	0.025593	0.153387	0.918559
	8.84319	1.12766	1.88577	0.282142	1.12328			41.8346	1.50964	0.812885	0	0.520263			4.78638	0.386834			0.645799			8.84319	1.12766	1.88577	0.282142	1.12328
	1.45067	0.823708	1.1804	0.276544	0.814521			26.5047	1.20332	0.668858	0	0.936336			1.63579	0.278853			1.37611			1.45067	0.823708	1.1804	0.276544	0.814521
	1.91921	0.595745	1.56121	3.18999	0.619868			2.42706	0.367924	1.12151	0.201388	1.92395			4.24183	1.1787			0.280394			1.91921	0.595745	1.56121	3.18999	0.619868
	0	0.474164	0.749688	0.690801	0.566171			74.66	0.479311	1.16266	0.341529	0.936336			0.449455	0.530809			0.216884			0	0.474164	0.749688	0.690801	0.566171
	5.67988	0.18541	0.0816506	0.354917	0.646717			6.48247	0.200845	0.771734	0	0.87461			1.67468	2.25851			0.645799			5.67988	0.18541	0.0816506	0.354917	0.646717
	0.295024	1.5228	0.481273	0.354917	1.78107			4.76264	0.409694	1.71819	0	0.586558			59.3188	1.32267			1.01675			0.295024	1.5228	0.481273	0.354917	1.78107
	15.6186	0.413374	0.961923	0.170181	0.599731			0.64353	0.159075	1.82107	0.0102867	1.36841			0.935657	0.530809			0.425546			15.6186	0.413374	0.961923	0.170181	0.599731
	1.49572	0.779631	0.237828		0.982325			0.621428	0.741104	0	0.0616815	0.854035			0.896761	0.458821			0.773315			1.49572	0.779631	0.237828	0.39249	0.982325
	9.04799	1.02546	0.462547		0.596375			4.93801	0.184695	0.0090372	0.401371	0.299465			0.468903	0.566803			1.10949			9.04799	1.02546	0.462547	0	0.596375
	1.50022	0.413374	0.252853		1.09308			0.860033	0.203881	0.231872	0.180573	0.163588			2.68599	2.59445			0.819684			1.50022	0.413374	0.252853	0	1.09308
	0.801922	0.139818	4.83225		0.965544			3.61483	1.00971	0.0745767	0.401371	0.129619			1.05235	0.662786			0.344399			0.801922	0.139818	4.83225	0.328789	0.965544
	4.33827	0.641337	0.0630462		0.744043			12.3781	1.64287	1.85725	0.571217	1.16567			0.974553	1.10671			0.59943			4.33827	0.641337	0.0630462	0	0.744043
	26.8205	1.08207	0.250312		1.06623			9.23289	0.338187	0	0.248511	0.112635			1.59689	0.170872			1.01675			26.8205	1.08207	0.250312	5.42483	1.06623
	0.0817535	0.0334347	2.55368		0.505761			7.99649	1.0289	1.24118	0.333433	0.129619			5.58375	0.554805			0.774122			0.0817535	0.0334347	2.55368	0	0.505761
	1.04147	0.443769	0.18789		0.942052			1.64092	2.1609	0	0.248511	0.146604			6.6145	0.206866			0.228476			1.04147	0.443769	0.18789	0	0.942052
	9.47453	0.580547	0.0380774		0.163119			2.03137	0.530052	0.0090372	0.520263	0.112635			4.82528				0.59943			9.47453	0.580547	0.0380774	0	0.163119
	0	0.454227	0.999376		0.0762061			32.9849	0.606798	0.874159	2.67729	0.163588			0.682832				0.564653			0	0.454227	0.999376	0	0.0762061
	14.7263	1.46201	0		0.188311			0	0.76029	0.349843	0.112635	0.180573			2.19978				0.506692			14.7263	1.46201	0	0.0994674	0.188311
	0	2.30478	0.368914		0.120292			0.64312	1.33588	5.47503	0.299465	0.163588			3.40557				2.29191			0	2.30478	0.368914	0	0.120292
	1.08124	0.883219	0.899501		0.295377			10.0789	0.491679	1.49023	0.384387	0.129619			21.9396				1.15586			1.08124	0.883219	0.899501	0	0.295377
	0.635231	0.884987	0.556552		0.0736869			8.75568	1.64287	1.39847	0.197557	0.112635			3.87232				1.46885			0.635231	0.884987	0.556552	1.2206	0.0736869
	3.22749	0.0925277	0.970345		0.221061			3.35454	1.08646	0	0.927891	0.503278			5.46706				0.506692			3.22749	0.0925277	0.970345	0.940314	0.221061
	20.5201	1.29539	0		0.163119			1.46739	1.41263	0	0.316449	1.2506			2.19978				1.7007			20.5201	1.29539	0	0.647292	0.163119
	0	0.18085	1.45655		0.0673888			6.26118	1.0289	1.50334	0.248511	0.758046			5.21424				0			0	0.18085	1.45655	0	0.0673888
	2.00118	0.412169	4.02207		0.184532			0.274367	1.33588	5.16044	1.50536	1.2506			2.62764				0.181649			2.00118	0.412169	4.02207	0.0739872	0.184532
	17.6676	0.86219	0.794483		0.107696			2.18321	0	0	0.605186	0.571217			1.92751				0.216884			17.6676	0.86219	0.794483	0	0.107696
	0	1.53799	0.473793		0.163119			2.07475	0.357374	1.89657	0.503278	0.452325			4.33908				0.831276			0	1.53799	0.473793	0	0.163119
	12.8069	0.884987	0.96		0.131629			5.39353	0.165509	1.39847	0.435341	0.333433			23.4177				0.587838			12.8069	0.884987	0.96	0.188648	0.131629
	1.00592	1.93046	0.691034		0.188311			1.53246	0.606798	0.244979	0.605186	1.55632			9.57061				0.437138			1.00592	1.93046	0.691034	0.048507	0.188311
	29.9662	0.433198	0.318621		0.464164			0.100836	1.22077	1.00524	0.265495	1.2506			9.24				0.205292			29.9662	0.433198	0.318621	0	0.464164
	32.4455	1.18788	0.773793		0.231137			0.49128	1.41263	0.153224	0.350418	0.125759			2.64709				0.471915			32.4455	1.18788	0.773793	0.0612471	0.231137
	0.0817535	2.40572	0		0.3508			2.83395	0.261441	0.153224	0.214542	0.724077			1.13014				0.390769			0.0817535	2.40572	0	0.137688	0.3508
	13.9976	2.81789	2.49104		0.546039			0.751576	0.414933	0.756188	0.435341	0.0423036			2.58875				0.367584			13.9976	2.81789	2.49104	0	0.546039
	0	1.09351	0.349655		0.0321199			7.84465	0.625985	0	0.112635	0.0144852			22.2313				0.170515			0	1.09351	0.349655	0	0.0321199
	0	0.273377	0.577241		0.216022			3.50638	0.184695	0	0.927891	0.0283944			1.34407				0.622615			0	0.273377	0.577241	0.660032	0.216022
	6.27547	2.1744	0.515172		0.0472352			3.07255	1.10565	0.415382	0.842969	0.0283944			1.70587							6.27547	2.1744	0.515172	0.0102867	0.0472352
	0	0.584607	0.928965		0.06361			1.53246	1.10565	0.0876846	0.503278	0.000576			1.98236							0	0.584607	0.928965	0	0.06361
	26.0474	0.584607	1.01172		0.404963			26.022	1.0289	0	0.486294	0			5.59398							26.0474	0.584607	1.01172	0.328789	0.404963
	0	2.11552	0.928965		0.121552			1.72769	1.27833	0.140116	0.452325	0.0423036			27.834							0	2.11552	0.928965	0.40523	0.121552
	1.23893	0.874807	0.525517		0.218541			8.77738	0.530052	1.59509	0.571217	0.487398			4.66083							1.23893	0.874807	0.525517	0	0.218541
	26.5539	0.630871	0.31716		0.116513			1.27217	0.837036	0	1.92998	1.05767			5.68038							26.5539	0.630871	0.31716	0	0.116513
	15.1884	1.50988	1.14454		0.0762061			0	0.837036	0	0.503278	0.668218			1.10105							15.1884	1.50988	1.14454	0	0.0762061
	2.7797	0.425094	0.409091		0.0724273			0.382823	0.587611	0.74308	0.384387	0.333433			1.98236							2.7797	0.425094	0.409091	0.277829	0.0724273
	0	2.19964	0.600613		0.197128			11.0116	0.299814	0.900374	0.944875	0.390034			10.6572							0	2.19964	0.600613	0	0.197128
	0	0.757045	1.43565		0.0774657			8.08325	2.77487	0.127008	0.28248	0.501307			0.66904							0	0.757045	1.43565	0	0.0774657
	23.737	1.18183	0		0.0434563			3.91851	0.549238	1.7655	0.639154	1.04377			6.33704							23.737	1.18183	0	0	0.0434563
	3.29779	0.879013	0		0.129109			75.7386	0.798663	2.57819	0.401371	0.654308			2.72542							3.29779	0.879013	0	0	0.129109
	0.961493	0.550152	1.27477		0.362136			3.57145	1.98823	0.756188	0.690108	0.960311			5.11012							0.961493	0.550152	1.27477	0.124948	0.362136
	0	2.15758	0.324821		0.105177			1.48908	0.837036	1.90968	0.554232	0.709945			2.56989							0	2.15758	0.324821	0	0.105177
	0	1.20286	0.75383		0.202166			8.53877	2.14172	1.7786	0.724077	0.515216			1.74043							0	1.20286	0.75383	0	0.202166
	0	0.529931	0.179265		0.163119			29.3625	0.645171	0.258087	0.418356	0.501307			2.25884							0	0.529931	0.179265	0	0.163119
	0	0.799103	1.00664		0.154302			2.29166	0.856222	0.323627	0.452325	0.570853			45.3564							0	0.799103	1.00664	0	0.154302
	19.1606	0.81172	0.416752		0.0850233			26.2172	1.70043	0.834835	0.825984	0.487398			1.86139							19.1606	0.81172	0.416752	0	0.0850233
	3.07642	1.37082	0.202247		0.121552			3.54976	0.721917	0.205656	0.418356	0			0.910967							3.07642	1.37082	0.202247	0	0.121552
	0	0.138792	1.78805		0.19083			4.04866	0.165509	0		0.690108			52.1476							0	0.138792	1.78805	0	0.19083
	0	0			0.154302			7.77957	0.971341	0.127008					10.9337							0	0	1.86222	0.800173	0.154302
	22.6795	2.26272			0.148004			3.09424	0.530052	2.35535					6.69993							22.6795	2.26272	0.87461	0	0.148004
	2.09005	1.26174			0.0686484			7.38913	2.0266	0.795511					1.99964							2.09005	1.26174	0.463106	0	0.0686484
	15.7749	1.16501			0.284041			2.53027	0.299814	0.376058					20.3515							15.7749	1.16501	0.812885	0	0.284041
	1.68128	0.378522			0.108956			2.05306	3.27372	4.00695					6.49256							1.68128	0.378522	0.607133	0	0.108956
	1.0859	3.64223			0.156821			2.35674	0.645171	1.20186					1.37754							1.0859	3.64223	1.63589	0	0.156821
	0.720829	1.3795			0.562413			2.83395	0.223068	0.362951					1.87867							0.720829	1.3795	1.16266	0.226868	0.562413
	10.0382	0.401659			0.154302			55.0233	0.76029	0.808619					14.4934							10.0382	0.401659	1.94452	0	0.154302
	4.92206	3.81763			0.0623504			6.60824	1.70043	0.310519					18.3124							4.92206	3.81763	0.668858	1.18238	0.0623504
	2.71618	1.29483			0.125331			0.664811	0.952155	0					1.61947							2.71618	1.29483	0.730584	0	0.125331
	18.1279	0.895836			0.178234			1.48908	0.875409	0					52.5278							18.1279	0.895836	1.59474	0	0.178234
	1.86323	1.34586			0.113994			8.03987	0.357374	3.37777					6.21607							1.86323	1.34586	1.30669	0	0.113994
	2.7894	0.799103			0.170676			13.2241	0.664358	0.664432					35.7657							2.7894	0.799103	0.977486	1.64102	0.170676
	2.30441	0.567783			0.179494			1.77107	0.434119	0					1.51578							2.30441	0.567783	0.689434	0	0.179494
	37.275	0.235525			0.236176			0.317749	1.62368	0.310519					7.33931							37.275	0.235525	0.83346	0	0.236176
	4.37794	0.68134			0.38229			0.382823	3.4464	0.598893					0.910967							4.37794	0.68134	1.08036	0.0739872	0.38229
	1.59853	0.963129			0.130369			4.82955	0.894595	0.271195					8.87727							1.59853	0.963129	0.380806	0	0.130369
	5.78971	2.64966			0.210984			0	1.48938	0					0							5.78971	2.64966	4.90735	0	0.210984
	12.025	0.595745			0.154302			26.5426	0.741104	0					0							12.025	0.595745	0.915761	0	0.154302
	35.4262	0.374316			0.262628			1.87953	2.12253	0.782403					6.47528							35.4262	0.374316	1.40957	0.201388	0.262628
	1.92328	0.719193			0.163119			6.32625	1.12483	0					16.93							1.92328	0.719193	1.08036	0.341529	0.163119
	28.993	1.00098			0.103917			1.31555	0.952155	0.939698					18.4334							28.993	1.00098	0.648283	0	0.103917
	0.757109	0.641337			0.184532			6.49978	2.41033	1.96211					12.8345							0.757109	0.641337	0.87461	0	0.184532
	0.614929	0.773868			0.174455			0.382823	0.280627	2.64372					1.93051							0.614929	0.773868	0.915761	0.0102867	0.174455
	1.35249	1.32062			0.0233027			16.2079							0.617198							1.35249	1.32062	0.689434	0.0616815	0.0233027
	47.3587	1.24912			0.335685			15.4527							56.2085							47.3587	1.24912	1.47129	0.401371	0.335685
	4.03971	0.916865			0.105177			4.81091							0.997369							4.03971	0.916865	1.26554	0.180573	0.105177
	2.23223	2.62863			0.0799849			16.6198							3.07103							2.23223	2.62863	1.01864	0.401371	0.0799849
	2.34853	0.276596			0.135407			24.4009							5.17924							2.34853	0.276596	0.915761	0.571217	0.135407
	1.09853	0.139818			0.106437			6.50444							0.444394							1.09853	0.139818	1.47129	0.248511	0.106437
	0.525	1.46783			0.212243			7.8318							0.427113							0.525	1.46783	1.12151	0.333433	0.212243
	2.83382	0.12462			0.115254			8.49548							1.56763							2.83382	0.12462	0.380806	0.248511	0.115254
	22.6721	0			0.0825041			4.994							0.824564							22.6721	0	1.08036	0.520263	0.0825041
	1.07701	0			0.12785			6.02385							4.19426							1.07701	0	2.06797	2.67729	0.12785
	9.41926	0			0.0951001			7.44275							2.95006							9.41926	0	0.31908	0.112635	0.0951001
	1.03258	1.04385			0.194609			7.21389														1.03258	1.04385	0.36023	0.299465	0.194609
	0.306991	1.22772			0.124071			54.1063														0.306991	1.22772	2.1297	0.384387	0.124071
	14.3062	1.8925			0.2853			8.40394														14.3062	1.8925	0.524832	0.197557	0.2853
	0.561611	2.82603			0.0560524			9.47956														0.561611	2.82603	0.895186	0.927891	0.0560524
	1.69905	2.62552			0.306714			9.20493														1.69905	2.62552	1.08036	0.316449	0.306714
	30.3982	1.21862			0.72478			8.35817														30.3982	1.21862	0.895186	0.248511	0.72478
	7.88308	0.318621			0.852949			7.16812														7.88308	0.318621	0.730584	1.50536	0.852949
	0.823708	0.649655			0.530458			8.60991														0.823708	0.649655	0.83346	0.605186	0.530458
	24.1064	0.266896			0.513919			10.3034														24.1064	0.266896	1.43014	0.503278	0.513919
	2.90463	0.597931			0.699972			18.5422														2.90463	0.597931	2.02682	0.435341	0.699972
	4.00377	0.556552			0.956312			9.54821														4.00377	0.556552	0.83346	0.605186	0.956312
	7.81843	1.04276			1.31188			11.196														7.81843	1.04276	2.1297	0.265495	1.31188
	3.73202	0.649655			0.418826			12.4318														3.73202	0.649655	1.22439	0.350418	0.418826
	25.0975	1.56			0.985254			79.1401														25.0975	1.56	2.64408	0.214542	0.985254
	0.337386	0.36			0.505651			11.0899														0.337386	0.36	0.504257	0.435341	0.505651
	27.5099	1.17724			0.613148			5.20852														27.5099	1.17724	1.75934	0.112635	0.613148
	0.881517	0.63931			0.687569			0.452437														0.881517	0.63931	1.01864	0.927891	0.687569
	0.526066	0.701379			0.840546			2.44829														0.526066	0.701379	1.38899	0.842969	0.840546
	0.908175	0.328966			0.799201			0.792157														0.908175	0.328966	0.83346	0.503278	0.799201
	34.6827	0.732414			0.691703			0.664763														34.6827	0.732414	0.854035	0.486294	0.691703
	45.3669	0.856552			0.431229			2.83048														45.3669	0.856552	0.524832	0.452325	0.431229
	0.0942249	0.566897			0.728914			1.77107														0.0942249	0.566897	1.26554	0.571217	0.728914
	0.614929	0.535862			0.600744			1.25048														0.614929	0.535862	1.45072	1.92998	0.600744
	7.10722	0.93931			0.774394			6.97699														7.10722	0.93931	0.607133	0.503278	0.774394
	1.32328	0.328966			0.811604			60.0557														1.32328	0.328966	0.483682	0.384387	0.811604
	18.5997	2.10828			0.294791			0.469589														18.5997	2.10828	0.812885	0.944875	0.294791
	1.03258	0.328966			0.555265			17.5841														1.03258	0.328966	2.91155	0.28248	0.555265
	57.7969	1.02207			0.369212			12.5951														57.7969	1.02207	1.69762	0.639154	0.369212
	26.6008	0.908276			0.232773			1.31555														26.6008	0.908276	1.9651	0.401371	0.232773
	15.9003	1.14621			1.07621			31.9205														15.9003	1.14621	0.936336	0.690108	1.07621
	1.67239	1.22897			0.877756			0.415651														1.67239	1.22897	0.812885	0.554232	0.877756
	0.828199	0.494483			0.563534			8.1362														0.828199	0.494483	0.668858	0.724077	0.563534
	31.4499	0.763448			0.137679			3.00577														31.4499	0.763448	1.12151	0.418356	0.137679
	9.96821	0.628965			0.179024			2.45786														9.96821	0.628965	1.16266	0.452325	0.179024
	24.2411	0.835862			0.298925			1.01337														24.2411	0.835862	0.771734	0.825984	0.298925
	0.18541	0.546207			0.154217			4.42536														0.18541	0.546207	1.71819	0.418356	0.154217
	4.0854	0.587586			0.42296			3.25482														4.0854	0.587586	1.82107	1.31401	0.42296
	39.9421	0.773793			0.311329			10.6194														39.9421	0.773793	0	0.66202	0.311329
	1.27138	0.535862			0.418826			0														1.27138	0.535862	0.0090372	1.55691	0.418826
	1.38769	0.391035			0.348539			12.1008														1.38769	0.391035	0.231872	2.18334	0.348539
	0.457233	0.711724			0.489113			2.57731														0.457233	0.711724	0.0745767	1.26288	0.489113
	26.563	0.453103			0.530458			7.73589														26.563	0.453103	1.85725	0.470257	0.530458
	3.04507	0.587586			0.286521			1.12232														3.04507	0.587586	0	2.34953	0.286521
	0.624425	2.74966			0.394019			2.63022														0.624425	2.74966	1.24118	1.54413	0.394019
	1.72934	1.03241			0.985254			2.78894														1.72934	1.03241	0	1.37793	0.985254
	0.602617	2.83241			0.484978			3.69889														0.602617	2.83241	0.0090372	1.42907	0.484978
	12.655	2.26345			0.757856			3.23897														12.655	2.26345	0.874159	1.41629	0.757856
	0.312796	0.877241			0.671031			26.5495														0.312796	0.877241	0.349843	0.930488	0.671031
	2.02819	0.370345			0.501516			0.261607														2.02819	0.370345	5.47503	2.24726	0.501516
	7.8212	0.463448			0.327867			1.47192														7.8212	0.463448	1.49023	2.64357	0.327867
	1.00589	0.504828			0.803335			2.31913														1.00589	0.504828	1.39847	1.07112	0.803335
	0.677745	0.784138			0.274118			2.24651														0.677745	0.784138	0	1.25009	0.274118
	0.835231	0.63931			0.55113			19.2151														0.835231	0.63931	0	0.687589	0.55113
	0.711655	2.76			0.881891			53.0275														0.711655	2.76	1.50334	0.700373	0.881891
	2.46353	0.722069			0.360943			2.93918														2.46353	0.722069	5.16044	1.17339	0.360943
	2.9433	0.308276			0.637955			2.97563														2.9433	0.308276	0	0.90492	0.637955
	17.1543	0.328966			0.658627			4.47026														17.1543	0.328966	1.89657	0.853783	0.658627
	1.15508	0.701379			0.629686			13.8026														1.15508	0.701379	1.39847	1.76146	0.629686
	1.40297	0.432414			0.84468																	1.40297	0.432414	0.244979	1.6464	0.84468
	20.0556	0			0.948043																	20.0556	0	1.00524	2.95039	0.948043
	7.7386	1.56			0.55113																	7.7386	1.56	0.153224	1.68476	0.55113
	0.769809	0.587586			1.01833																	0.769809	0.587586	0.153224	1.18617	1.01833
	2.59613	0.66			0.497381																	2.59613	0.66	0.756188	1.37793	0.497381
	13.2545	0.784138			0.183159																	13.2545	0.784138	0	1.78703	0.183159
	44.7228	1.16743			0.464305																	44.7228	1.16743	0	0.981625	0.464305
	1.71266	2.13194			0.617282																	1.71266	2.13194	0.415382	0	0.617282
	0.944269	0.779123			0.460171																	0.944269	0.779123	0.0876846	0	0.460171
	0.791616	0.478497			0.542861																	0.791616	0.478497	0	0	0.542861
	0.733463	1.30522			0.910832																	0.733463	1.30522	0.140116		0.910832
	1.38452	0.40334			0.501516																	1.38452	0.40334	1.59509		0.501516
	1.7148	0.741545			1.1341																	1.7148	0.741545	0		1.1341
	1.06058	1.21754			0.584206																	1.06058	1.21754	0		0.584206
	0.87968	0.384551			0.770259																	0.87968	0.384551	0.74308		0.770259
	5.361	0.653862			0.617282																	5.361	0.653862	0.900374		0.617282
	0.854438	0.409603			1.00593																	0.854438	0.409603	0.127008		1.00593
	2.1155	0.177871			0.76199																	2.1155	0.177871	1.7655		0.76199
	2.36895	1.01086			0.604879																	2.36895	1.01086	2.57819		0.604879
	9.0833	1.40543			0.906698																	9.0833	1.40543	0.756188		0.906698
	29.9812	0.372025			0.472574																	29.9812	0.372025	1.90968		0.472574
	12.5145	0.346973			0.621417																	12.5145	0.346973	1.7786		0.621417
	1.40976	2.93361			0.493247																	1.40976	2.93361	0.258087		0.493247
	16.9966	0.829228			0.480843																	16.9966	0.829228	0.323627		0.480843
	1.63484	1.08601			0.282387																	1.63484	1.08601	0.834835		0.282387
	0.529925	1.45553			0.650358																	0.529925	1.45553	0.205656		0.650358
	14.4174	1.55574			0.199697																	14.4174	1.55574	0		0.199697
	7.07596	1.80626			0.613675																	7.07596	1.80626	0.127008		0.613675
	0.930164	1.52443			0.773219																	0.930164	1.52443	2.35535		0.773219
	27.9491	0.641336			0.419943																	27.9491	0.641336	0.795511		0.419943
	0.813424	1.58706			0.787464																	0.813424	1.58706	0.376058		0.787464
	0.704386	1.30522			0.630769																	0.704386	1.30522	4.00695		0.630769
	24.2373	1.04843			0.736182																	24.2373	1.04843	1.20186		0.736182
	0.951471	0.841754			0.380057																	0.951471	0.841754	0.362951		0.380057
	0.734547	1.90021			0.781766																	0.734547	1.90021	0.808619		0.781766
	4.01029	0.635073			0.676353																	4.01029	0.635073	0.310519		0.676353
	0.394574	1.39916			1.28889																	0.394574	1.39916	0		1.28889
	1.51751	1.17996			0.682051																	1.51751	1.17996	0		0.682051
	5.05441	0.891858			0.707692																	5.05441	0.891858	3.37777		0.707692
	0.925137	3.14029			0.502564																	0.925137	3.14029	0.664432		0.502564
	9.45191	1.74363			0.442735																	9.45191	1.74363	0		0.442735
	0.914835				0.670655																	0.914835	1.73241	0.310519		0.670655
	13.0136				0.613675																	13.0136	1.42609	0.598893		0.613675
	3.58382				0.901424																	3.58382	2.37288	0.271195		0.901424
	1.08482				0.459829																	1.08482	0.827393	0		0.459829
	57.2309				0.37151																	57.2309	0.56285	0		0.37151
	16.1477				0.736182																	16.1477	1.62102	0.782403		0.736182
	1.15694				0.437037																	1.15694	0.785623	0		0.437037
	2.62851				0.841596																	2.62851	2.03872	0.939698		0.841596
	9.74559				0.875784																	9.74559	0.367924	1.96211		0.875784
	4.87794				0.34302																	4.87794	1.10586	2.64372		0.34302
	13.5434				0.6849																	13.5434	2.47034	1.09529		0.6849
	1.87294				0.969801																	1.87294	1.1894	1.30641		0.969801
	7.97745				0.568091																	7.97745	0	3.34722		0.568091
	1.17206				0.607977																	1.17206	0	6.13867		0.607977
	1.55872				0.699145																	1.55872	0.757777	3.04227		0.699145
	1.90735				0.870085																	1.90735	0.033765	0.743424		0.870085
	38.8191				0.607977																	38.8191	0.256538	3.28857		0.607977
	2.73088				0.687749																	2.73088	0	1.32986		0.687749
	8.59853				0.739031																	8.59853	0.869163	1.76383		0.739031
	1.2239				0.368661																	1.2239	0.437541	1.77556		0.368661
	6.55441				1.29459																	6.55441	0.966626	0.121798		1.29459
	8.95404				0.277493																	8.95404	0.548927	0.286001		0.277493
	3.70147				0.385755																	3.70147	0.172998	1.41197		0.385755
	43.2162				0.579487																	43.2162	0	1.48234		0.579487
	5.49559				0.57094																	5.49559	0	0.872441		0.57094
	2.31912				0.59943																	2.31912	1.09194	1.16566		0.59943
	0.554258				0.582336																	0.554258	1.6071	4.55528		0.582336
	3.23088				0.411396																	3.23088	0.409694	0.673051		0.411396
	0.399725				0.559544																	0.399725	0.507157	2.01013		0.559544
	7.68383				0.693447																	7.68383	2.3868	1.54098		0.693447
	3.81912				1.8416																	3.81912	1.27294	2.31508		1.8416
	3.09853				1.02963																	3.09853	0.799547	2.06878		1.02963
	3.06912				0.787464																	3.06912	2.01087	3.42932		0.787464
	0.765453				0.719088																	0.765453	1.39825	2.96017		0.719088
	1.02816				0.622222																	1.02816	1.0084	0.825526		0.622222
	22.4368				0.682051																	22.4368	0.716007	2.15088		0.682051
	2.28971				0.687749																	2.28971	0.743853	1.02492		0.687749
	2.76029				0.536752																	2.76029	0.966626	0.766882		0.536752
	3.56912				0.676353																	3.56912	0.883086	0.497119		0.676353
	1.17206				1.34302																	1.17206	0.326154	0.825526		1.34302
	3.41756				0.630769																	3.41756	1.21724	1.10702		0.630769
	70.2097				0.556695																	70.2097	1.5514	1.92803		0.556695
	25.1738				0.525356																	25.1738	0	0.978		0.525356
	0.729391				0.904273																	0.729391	0.228691	2.59657		0.904273
	33.7401				0.479772																	33.7401	0.81347	3.42932		0.479772
	2.55735				0.536752																	2.55735	0.242615	1.57617		0.536752
	11.5538				0.981197																	11.5538	2.60958	2.73732		0.981197
	3.16667				0.813105																	3.16667	2.28934	1.27122		0.813105
	3.47133				0.240456																	3.47133	0.7717	0.919356		0.240456
	0.388889				0.42849																	0.388889	0.980549	2.45583		0.42849
	0.5681				0.51396																	0.5681	1.94126	2.63176		0.51396
	0.424731				0.294587																	0.424731	0	0.68478		0.294587
	2.32437				0.360114																	2.32437	1.03624	1.34159		0.360114
	0.801075				0.673504																	0.801075	0.145151	0.954542		0.673504
	20.7652				0.516809																	20.7652	0.548927	0.321187		0.516809
	65.4785				0.471225																	65.4785	0.451464	1.35332		0.471225
	1.5				0.710541																	1.5	0.548927	2.04532		0.710541
	0.836918				0.867236																	0.836918	0.159075	0.555763		0.867236
	70.6756				1.1151																	70.6756	0.743853	2.29162		1.1151
	19.224				0.482621																	19.224	0.799547	0.848983		0.482621
	1.78674				0.858689																	1.78674	2.0248	0.68478		0.858689
	2.86201				0.536752																	2.86201	0.186921	2.65522		0.536752
	0.263441				0.37151																	0.263441	1.13371	0.48539		0.37151
	0.281362				0.28604																	0.281362	0	1.84593		0.28604
	4.54659				0.34302																	4.54659	0.757777	1.17739		0.34302
	3.7043				0.334473																	3.7043	1.50964			0.334473
	0.0842294				0.604404																	0.0842294	1.20332			0.604404
	70.6756				0.540581																	70.6756	0.367924			0.540581
	4.42433				0.345921																	4.42433	0.479311			0.345921
	0.388889				0.64908																	0.388889	0.200845			0.64908
	8.29211				0.687374																	8.29211	0.409694			0.687374
	8.48925				0.53739																	8.48925	0.159075			0.53739
	1.5				0.45442																	1.5	0.741104			0.45442
	0.281362				0.396979																	0.281362	0.184695			0.396979
	0.854839				0.629933																	0.854839	0.203881			0.629933
	0.335125				0.674609																	0.335125	1.00971			0.674609
	29.0269				0.639506																	29.0269	1.64287			0.639506
	7.00179				0.349112																	7.00179	0.338187			0.349112
	51.7688				1.17243																	51.7688	1.0289			1.17243
	1.32079				0.355494																	1.32079	2.1609			0.355494
	2.80824				0.684183																	2.80824	0.530052			0.684183
	0.496416				0.304436																	0.496416	0.606798			0.304436
	4.06272				0.486331																	4.06272	0.76029			0.486331
	3.1129				0.559728																	3.1129	1.33588			0.559728
	70.6756				0.811829																	70.6756	0.491679			0.811829
	25.9803				0.097011																	25.9803	1.64287			0.097011
	0.514337				0.352303																	0.514337	1.08646			0.352303
	66.3566				0.543772																	66.3566	1.41263			0.543772
	45.3531				0.438464																	45.3531	1.0289			0.438464
	8.20251				0.476758																	8.20251	1.33588			0.476758
	2.00179				0.419317																	2.00179	0			0.419317
	6.69713				0.652271																	6.69713	0.357374			0.652271
	43.7043				0.34273																	43.7043	0.165509			0.34273
	1.73297				0.620359																	1.73297	0.606798			0.620359
	0.818996				0.333156																	0.818996	1.22077			0.333156
	68.9731				0.310818																	68.9731	1.41263			0.310818
	3.79391				0.444846																	3.79391	0.261441			0.444846
	16.5358				0.365067																	16.5358	0.414933			0.365067
	0.24552				0.610786																	0.24552	0.625985			0.610786
	48.095				0.869269																	48.095	0.184695			0.869269
	40.3889				0.652271																	40.3889	1.10565			0.652271
	1.57168				0.665036																	1.57168	1.10565			0.665036
	0.478495				0.253377																	0.478495	1.0289			0.253377
	5.78315				0.444846																	5.78315	1.27833			0.444846
	3.09498				0.808637																	3.09498	0.530052			0.808637
	4.6362				0.444846																	4.6362	0.837036			0.444846
	0.603943				0.368259																	0.603943	0.837036			0.368259
	0.173835				0.291671																	0.173835	0.587611			0.291671
	5.99821				0.53739																	5.99821	0.299814			0.53739
	0.335125				0.195937																	0.335125	2.77487			0.195937
	0.496416				0.208701																	0.496416	0.549238			0.208701
	3.10891				0.37145																	3.10891	0.798663			0.37145
	10.9872				0.154452																	10.9872	1.98823			0.154452
	2.04809				0.262951																	2.04809	0.837036			0.262951
	1.75106				0.266142																	1.75106	2.14172			0.266142
	3.71712				0.438464																	3.71712	0.645171			0.438464
	34.7807				1.24902																	34.7807	0.856222			1.24902
	5.11101				0.282098																	5.11101	1.70043			0.282098
	31.8908				0.320391																	31.8908	0.721917			0.320391
	1.75106				0.365067																	1.75106	0.165509			0.365067
	2.98161				0.390597																	2.98161	0.971341			0.390597
	0.364922				0.349112																	0.364922	0.530052			0.349112
	0.874116				0.460802																	0.874116	2.0266			0.460802
	51.2119				0.575683																	51.2119	0.299814			0.575683
	3.12936				0.224657																	3.12936	3.27372			0.224657
	4.24404				0.489522																	4.24404	0.645171			0.489522
	0.746818				0.352303																	0.746818	0.223068			0.352303
	34.5193				0.278907																	34.5193	0.76029			0.278907
	39.4183				0.253377																	39.4183	1.70043			0.253377
	4.70721				0.834167																	4.70721	0.952155			0.834167
	15.3908				0.933092																	15.3908	0.875409			0.933092
	3.73486				0.658653																	3.73486	0.357374			0.658653
	4				0.505478																	4	0.664358			0.505478
	14.6202				0.575683																	14.6202	0.434119			0.575683
	11.2899				0.489522																	11.2899	1.62368			0.489522
	13.9046				0.37145																	13.9046	3.4464			0.37145
	3.49081				0.37145																	3.49081	0.894595			0.37145
	1.04385				0.23423																	1.04385	1.48938			0.23423
	2.16125				0.553345																	2.16125	0.741104			0.553345
	3.57567				0.448037																	3.57567	2.12253			0.448037
	48.666				0.298053																	48.666	1.12483			0.298053
	0.12447				0.275715																	0.12447	0.952155			0.275715
	1.97737				0.444846																	1.97737	2.41033			0.444846
	3.42008				0.633124																	3.42008	0.280627			0.633124
	4.50919				0.451229																	4.50919	1.23869			0.451229
	2.68458				0.173599																	2.68458	3.32632			0.173599
	3.57567				0.377848																	3.57567	0.554805			0.377848
	41.0422				0.287577																	41.0422	2.17452			0.287577
	2.65629				0.356355																	2.65629	0.278853			0.356355
	51.4596				0.43373																	51.4596	2.18652			0.43373
	32.9092				0.597077																	32.9092	1.68261			0.597077
	27.0881				0.205903																	27.0881	1.04672			0.205903
	51.2807				0.459521																	51.2807	0.434826			0.459521
	1.90665				0.373549																	1.90665	1.27468			0.373549
	0.506365				0.12423																	0.506365	0.0748887			0.12423
	6.00551				0.751827																	6.00551	0.566803			0.751827
	0				0.622869																	0	0.842754			0.622869
	51.2807				0.468119																	51.2807	1.01073			0.468119
	1.90665				0.167216																	1.90665	0.494815			0.167216
	5.9367				3.39977																	5.9367	1.45465			3.39977
	1.5389				0.373549																	1.5389	2.24651			0.373549
	14.056				0.373549																	14.056	7.04567			0.373549
	3.91376				0.369251																	3.91376	0.218863			0.369251
	4.36775				0.446626																	4.36775	0.434826			0.446626
	3.68883				0.360653																	3.68883	0			0.360653
	9.65229				0.321966																	9.65229	0.266855			0.321966
	18.4321				0.274681																	18.4321	0			0.274681
	7.05138				0.592778																	7.05138	0.0508929			0.592778
	0.944837				0.145723																	0.944837	0.602796			0.145723
	19.1202				0.321966																	19.1202	1.99455			0.321966
	4.76379				0.360653																	4.76379	0.662786			0.360653
	27.1294				0.661556																	27.1294	0.734773			0.661556
	6.17064				0.605674																	6.17064	0.554805			0.605674
	51.3358				0.33916																	51.3358	0.614794			0.33916
	29.0422				0.468119																	29.0422	1.83858			0.468119
	0.647808				0.150022																	0.647808	2.36649			0.150022
	4.11315				0.377848																	4.11315	0.746771			0.377848
	7.6156				0.429431																	7.6156	0.554805			0.429431
	2.82603				0.0769451																	2.82603	2.95438			0.0769451
	1.79349				0.541195																	1.79349	0.266855			0.541195
	5.15229				0.15432																	5.15229	1.01073			0.15432
	3.78991				0.257487																	3.78991	0.890746			0.257487
	40.2814				0.403639																	40.2814	3.60227			0.403639
	70.6756				0.43373																	70.6756	0.110882			0.43373
	1.28495				0.132827																	1.28495	1.40666			0.132827
	47.9158				0.399341																	47.9158	1.40666			0.399341
	53.8656				0.352056																	53.8656	0.326845			0.352056
	23.3638				0.545494																	23.3638	0.35084			0.545494
	20.3351				1.16879																	20.3351	0.0029013			1.16879
	2.12724				0.356355																	2.12724	0.158874			0.356355
	3.41756				0.416535																	3.41756	1.32267			0.416535
	62.9875				0.498209																	62.9875	1.25068			0.498209
	4.81912				0.210202																	4.81912	0			0.210202
	3.05441				0.274681																	3.05441	0.434826			0.274681
	2.51442				0.738931																	2.51442	0			0.738931
	2.06912				0.218799																	2.06912	0			0.218799
	4.20147				0.261785																	4.20147	1.1547			0.261785
	1.62796				0.205903																	1.62796	0.386834			0.205903
	2.73088				0.683049																	2.73088	0.650788			0.683049
	1.10766				0.468119																	1.10766	0.794763			0.468119
	0.357227				0.111334																	0.357227	0			0.111334
	48.6574				0.824903																	48.6574	1.41865			0.824903
	0.690469				1.01404																	0.690469	2.2825			1.01404
	6.33382				0.536896																	6.33382	1.51464			0.536896
	2.24111				0.554091																	2.24111	0			0.554091
	0.892031				0.790514																	0.892031	0.746771			0.790514
	6.6708				0.829202																	6.6708	0.602796			0.829202
	2.42773				0.536896																	2.42773	0.35084			0.536896
	3.84213				0.223098																	3.84213	0.770767			0.223098
	8.99838				0.296174																	8.99838	0.386834			0.296174
	0.882656				0.334862																	0.882656	0.278853			0.334862
	37.0102				0.240292																	37.0102	1.1787			0.240292
	1.98341				0.446626																	1.98341	0.530809			0.446626
	1.14472				1.29345																	1.14472	2.25851			1.29345
	0.728229				0.18441																	0.728229	1.32267			0.18441
	0.863744				0.403639																	0.863744	0.530809			0.403639
	1.75076				0.352056																	1.75076	0.458821			0.352056
	1.30806				0.360653																	1.30806	0.566803			0.360653
	23.5296				0.601376																	23.5296	2.59445			0.601376
	0.576778				0.321966																	0.576778	0.662786			0.321966
	0.803955				0.438028																	0.803955	1.10671			0.438028
	0.753471				0.390744																	0.753471	0.170872			0.390744
	0.488431				0.558389																	0.488431	0.554805			0.558389
	0.564156				1.04413																	0.564156	0.206866			1.04413
	0.816576				0.296174																	0.816576				0.296174
	8.42206				0.545494																	8.42206				0.545494
	2.89903																					2.89903				0.904674
	0.488431																					0.488431				0.45958
	1.43131																					1.43131				0.45958
	9.35587																					9.35587				0.668218
	1.9777																					1.9777				0.473489
	2.77611																					2.77611				0.529126
	0.374842																					0.374842				0.529126
	1.71266																					1.71266				0.45958
	0.602617																					0.602617				0.821219
	15.6967																					15.6967				0.501307
	5.53681																					5.53681				0.741062
	6.17748																					6.17748				0.696036
	0.966077																					0.966077				1.6975
	19.371																					19.371				0.417852
	6.4769																					6.4769				0.640399
	0.841817																					0.841817				0.292669
	5.5372																					5.5372				0.473489
	0.968027																					0.968027				1.08549
	0.966077																					0.966077				0.45958
	3.38763																					3.38763				1.11331
	0.922462																					0.922462				0.80731
	2.12915																					2.12915				0.707093
	4.6383																					4.6383				0.431761
	4.48596																					4.48596				0.779491
	2.34684																					2.34684				0.612581
	0.56456																					0.56456				0.80731
	20.4179																					20.4179				0.556944
	1.53297																					1.53297				0.487398
	0.950893																					0.950893				0.97422
	0.858173																					0.858173				0.556944
	1.41449																					1.41449				0.946402
	0.61092																					0.61092				0.556944
	1.11058																					1.11058				0.503278
	1.51029																					1.51029				1.05767
	0.847871																					0.847871				0.44567
	21.1279																					21.1279				0.918583
	0.765453																					0.765453				0.529126
	3.86323																					3.86323				0.473489
	0.956044																					0.956044				0.932492
	5.11324																					5.11324				0.0840312
	14.275																					14.275				2.35123
	6.1583																					6.1583				0.44567
	3.02426																					3.02426				0.403943
	1.80441																					1.80441				0.486294
	33.1868																					33.1868				0.501307
	1.21875																					1.21875				0.751673
	2.32641																					2.32641				0.821219
	1.29917																					1.29917				0.696036
																						0.155183				0.529126
																						2.49076				0.932492
																						17.1199				0.264851
																						1.19558				0.0979404
																						0.919552				0.654308
																						8.81804				0.209214
																						57.5042				0.418356
																						35.6771				0.348306
																						29.6047				0.598672
																						2.85171				1.18286
																						3.46745				0.946402
																						0.240113				0.835128
																						2.23597				1.00204
																						2.93664				0.070122
																						2.61815				0.473489
																						0.877088				0.696036
																						2.51199				0.689434
																						2.17227				0.520263
																						51.644				0.936336
																						0.282577				1.92395
																						1.95995				0.936336
																						1.3442				0.87461
																						6.86465				0.586558
																						10.1557				1.36841
																						3.57362				0.854035
																						7.56532				0.299465
																						0.877088				0.163588
																						0.749692				0.129619
																						2.06611				1.16567
																						1.49283				0.112635
																						10.3255				0.129619
																						0.877088				0.146604
																						16.5467				0.112635
																						0.749692				0.163588
																						0.834623				0.180573
																						1.62023				0.163588
																						4.65647				0.129619
																						2.42706				0.112635
																						24.1267				0.503278
																						4.82633				1.2506
																						2.36336				0.758046
																						17.2473				1.2506
																						16.6741				0.571217
																						18.3939				0.452325
																						2.23597				0.333433
																						1.08941				1.55632
																						4.91126				1.2506
																						5.25098				0.125759
																						1.4079				0.724077
																						8.11737				0.0423036
																						2.59692				0.0144852
																						1.98118				0.0283944
																						0.601065				0.0283944
																						2.95787				0.000576
																						10.5166				0
																						0.579832				0.0423036
																						1.83255				0.487398
																						0.494903				1.05767
																						0.792157				0.668218
																						3.08527				0.333433
																						3.44622				0.390034
																						0.261345				0.501307
																						2.04488				1.04377
																						3.48868				0.654308
																						5.27222				0.960311
																						41.8346				0.709945
																						26.5047				0.515216
																						2.42706				0.501307
																						74.66				0.570853
																						6.48247				0.487398
																						4.76264				0
																						0.64353				0.690108
																						0.621428				0.551945
																						4.93801				0.292738
																						0.860033				0.657392
																						3.61483				0.390769
																						12.3781				0.622615
																						9.23289				0
																						7.99649				0.07056
																						1.64092				0.95927
																						2.03137				0.774122
																						32.9849				0.700063
																						0				2.11953
																						0.64312				0.428513
																						10.0789				0.156962
																						8.75568				0.897554
																						3.35454				0.41617
																						1.46739				0.9963
																						6.26118				0.551945
																						0.274367				0.354454
																						2.18321				0.268051
																						2.07475				0.551945
																						5.39353				0.100961
																						1.53246				0.263253
																						0.100836				0.715353
																						0.49128				0.14733
																						2.83395				0
																						0.751576				0.292738
																						7.84465				0.0777765
																						3.50638				0.124146
																						3.07255				0.680576
																						1.53246				0.263253
																						26.022				1.50363
																						1.72769				0.402361
																						8.77738				0.29803
																						1.27217				0
																						0				0.379176
																						0.382823				1.30656
																						11.0116				1.24316
																						8.08325				0.761722
																						3.91851				0.182107
																						75.7386				0.0777765
																						3.57145				0.344399
																						1.48908				0.0545919
																						8.53877				0.367584
																						29.3625				0.0429996
																						2.29166				0.784907
																						26.2172				1.02835
																						3.54976				0.305081
																						4.04866				0.715353
																						7.77957				1.41089
																						3.09424				0.240069
																						7.38913				1.59637
																						2.53027				0.506692
																						2.05306				0.657392
																						2.35674				0.0429996
																						2.83395				0.738538
																						55.0233				1.28338
																						6.60824				0.0582168
																						0.664811				0.680576
																						1.48908				0.228476
																						8.03987				0.425546
																						13.2241				0.355992
																						1.77107				0.332807
																						0.317749				0.866053
																						0.382823				1.05153
																						4.82955				0.483507
																						0				0.645799
																						26.5426				1.37611
																						1.87953				0.280394
																						6.32625				0.216884
																						1.31555				0.645799
																						6.49978				1.01675
																						0.382823				0.425546
																						16.2079				0.773315
																						15.4527				1.10949
																						4.81091				0.819684
																						16.6198				0.344399
																						24.4009				0.59943
																						6.50444				1.01675
																						7.8318				0.774122
																						8.49548				0.228476
																						4.994				0.59943
																						6.02385				0.564653
																						7.44275				0.506692
																						7.21389				2.29191
																						54.1063				1.15586
																						8.40394				1.46885
																						9.47956				0.506692
																						9.20493				1.7007
																						8.35817				0
																						7.16812				0.181649
																						8.60991				0.216884
																						10.3034				0.831276
																						18.5422				0.587838
																						9.54821				0.437138
																						11.196				0.205292
																						12.4318				0.471915
																						79.1401				0.390769
																						11.0899				0.367584
																						5.20852				0.170515
																						0.452437				0.622615
																						2.44829
																						0.792157
																						0.664763
																						2.83048
																						1.77107
																						1.25048
																						6.97699
																						60.0557
																						0.469589
																						17.5841
																						12.5951
																						1.31555
																						31.9205
																						0.415651
																						8.1362
																						3.00577
																						2.45786
																						1.01337
																						4.42536
																						3.25482
																						10.6194
																						0
																						12.1008
																						2.57731
																						7.73589
																						1.12232
																						2.63022
																						2.78894
																						3.69889
																						3.23897
																						26.5495
																						0.261607
																						1.47192
																						2.31913
																						2.24651
																						19.2151
																						53.0275
																						2.93918
																						2.97563
																						4.47026
																						13.8026
																						5.12945
																						1.12289
																						0.925851
																						64.0456
																						7.29694
																						4.80105
																						2.28874
																						18.7583
																						2.22306
																						2.05885
																						1.205
																						1.73045
																						2.87987
																						11.1721
																						7.95375
																						3.50384
																						7.85523
																						7.28052
																						13.2904
																						3.42174
																						14.1798
																						2.10254
																						3.5806
																						2.02475
																						2.0831
																						25.7514
																						34.8726
																						4.1057
																						31.1191
																						2.95826
																						2.25813
																						30.7496
																						5.42817
																						2.29702
																						0.780072
																						1.94696
																						1.84972
																						1.53855
																						20.0726
																						2.16089
																						0.566143
																						2.37482
																						1.36352
																						16.6692
																						5.95327
																						0.663384
																						3.32777
																						2.0442
																						0.721728
																						10.4263
																						25.7125
																						7.27574
																						25.518
																						15.2883
																						2.72488
																						1.22738
																						22.9315
																						2.70543
																						3.83342
																						45.2579
																						0.916209
																						2.80267
																						0.566143
																						0.838417
																						16.9414
																						4.78638
																						1.63579
																						4.24183
																						0.449455
																						1.67468
																						59.3188
																						0.935657
																						0.896761
																						0.468903
																						2.68599
																						1.05235
																						0.974553
																						1.59689
																						5.58375
																						6.6145
																						4.82528
																						0.682832
																						2.19978
																						3.40557
																						21.9396
																						3.87232
																						5.46706
																						2.19978
																						5.21424
																						2.62764
																						1.92751
																						4.33908
																						23.4177
																						9.57061
																						9.24
																						2.64709
																						1.13014
																						2.58875
																						22.2313
																						1.34407
																						1.70587
																						1.98236
																						5.59398
																						27.834
																						4.66083
																						5.68038
																						1.10105
																						1.98236
																						10.6572
																						0.66904
																						6.33704
																						2.72542
																						5.11012
																						2.56989
																						1.74043
																						2.25884
																						45.3564
																						1.86139
																						0.910967
																						52.1476
																						10.9337
																						6.69993
																						1.99964
																						20.3515
																						6.49256
																						1.37754
																						1.87867
																						14.4934
																						18.3124
																						1.61947
																						52.5278
																						6.21607
																						35.7657
																						1.51578
																						7.33931
																						0.910967
																						8.87727
																						0
																						0
																						6.47528
																						16.93
																						18.4334
																						12.8345
																						1.93051
																						0.617198
																						56.2085
																						0.997369
																						3.07103
																						5.17924
																						0.444394
																						0.427113
																						1.56763
																						0.824564
																						4.19426
																						2.95006

## Sheet: Figure 4
Figure 4a	RA with normal ESR and normal CRP	RA with normal ESR and increased CRP	RA with increased ESR and normal CRP	RA with increased ESR and increased CRP	OA	HC		Figure 4b	RA with normal ESR and normal CRP	RA with normal ESR and increased CRP	RA with increased ESR and normal CRP	RA with increased ESR and increased CRP	OA	HC		Figure 4c	RA with normal ESR and normal CRP	RA with normal ESR and increased CRP	RA with increased ESR and normal CRP	RA with increased ESR and increased CRP	OA	HC			Figure 4d	RA with normal ESR and normal CRP	RA with normal ESR and increased CRP	RA with increased ESR and normal CRP	RA with increased ESR and increased CRP	OA	HC
SR-A (ng/mL)	0	0	0	0	0.367031	0.784316		SR-A (ng/mL)	0.261607	0	0	0.100836	0.39249	0.904674		SR-A (ng/mL)	0.468903	1.22738	0.566143	0	1.31401	0.551945			SR-A (ng/mL)	0	0	0	0	0.39249	0.904674
	0	0	0.388889	0	0.498281	0.656785			0.415651	0.382823	0	0.240113	0	0.45958			0.663384	1.73045	0.925851	0	0.66202	0.292738				0	0	0.388889	0	0	0.45958
	0	0.357227	0.399725	0	0.296719	0.791028			0.664763	0.601065	0	0.274367	0	0.45958			0.896761	2.28874	1.12289	0.566143	1.55691	0.657392				0	0.357227	0.399725	0	0	0.45958
	0	0.394574	0.424731	0	0.292362	0.878286			0.749692	0.664811	0.261345	0.317749	0.328789	0.668218			1.51578	3.32777	1.94696	0.66904	2.18334	0.390769				0	0.394574	0.424731	0	0.328789	0.668218
	0	0.457233	0.496416	0	0.367031	0.807809			1.19558	0.749692	0.282577	0.382823	0	0.473489			1.59689	7.27574	2.19978	0.682832	1.26288	0.622615				0	0.457233	0.496416	0	0	0.473489
	0.312796	0.711655	0.514337	0	1.58578	1.38841			1.25048	1.49283	0.469589	0.382823	5.42483	0.529126			1.63579		2.19978	0.721728	0.470257	0				0.312796	0.711655	0.514337	0	5.42483	0.529126
	0.335125	0.818996	0.690469	0	0.510294	0.787672			1.47192	2.07475	0.792157	0.452437	0	0.529126			1.84972		2.22306	0.780072	2.34953	0.07056				0.335125	0.818996	0.690469	0	0	0.529126
	0.335125	0.841817	0.746818	0	0.385781	1.10986			2.44829	2.93664	0.877088	0.49128	0	0.45958			4.24183		2.25813	0.838417	1.54413	0.95927				0.335125	0.841817	0.746818	0	0	0.45958
	0.388889	1.17206	0.828199	0	0.0182371	0.629936			3.08527	3.07255	1.08941	0.579832	0	0.821219			4.66083		2.37482	0.910967	1.37793	0.774122				0.388889	1.17206	0.828199	0	0	0.821219
	0.400961	1.57168	0.87968	0	0.517031	1.45553			3.25482	10.5166	1.12232	0.621428	0	0.501307			5.46706		6.49256	0.916209	1.42907	0.700063				0.400961	1.57168	0.87968	0	0	0.501307
	0.478495	1.62796	0.892031	0	0.390469	0.881642			4.994	18.3939	1.53246	0.64312	0.0994674	0.741062			8.87727		6.6145	0.935657	1.41629	2.11953				0.478495	1.62796	0.892031	0	0.099467	0.741062
	0.624425	1.73297	0.896531	0	0.690469	1.51594			6.02385		2.03137	0.64353	0	0.696036			23.4177		7.28052	1.05235	0.930488	0.428513				0.624425	1.73297	0.896531	0	0	0.696036
	0.647808	1.9777	0.937078	0	0.657656	0.764179			7.73589		2.06611	0.751576	0	1.6975					20.3515	1.10105	2.24726	0.156962				0.647808	1.9777	0.937078	0	0	1.6975
	0.720829	3.04507	1.08482	0	0.582656	0.656785			8.35817		2.31913	0.834623	1.2206	0.417852					22.9315	1.13014	2.64357	0.897554				0.720829	3.04507	1.08482	0	1.2206	0.417852
	0.728229	3.16667	1.15508	0.337386	0.287344	0.821233			8.40394		2.45786	0.860033	0.940314	0.640399					25.518	1.205	1.07112	0.41617				0.728229	3.16667	1.15508	0.337386	0.940314	0.640399
	0.734547	3.2167	1.15694	0.374842	0.484219	1.39177			8.49548		2.53027	0.877088	0.647292	0.292669					27.834	1.36352	1.25009	0.9963				0.734547	3.2167	1.15694	0.374842	0.647292	0.292669
	0.753471	3.42008	1.15783	0.488431	0	0.801096			9.20493		2.63022	0.919552	0	0.473489					35.7657	1.61947	0.687589	0.551945				0.753471	3.42008	1.15783	0.488431	0	0.473489
	0.765453	5.9367	1.20739	0.488431	0.432656	1.11992			9.54821		2.83048	1.01337	0.0739872	1.08549					59.3188	1.67468	0.700373	0.354454				0.765453	5.9367	1.20739	0.488431	0.073987	1.08549
	0.874116	5.99821	1.38452	0.500075	0.545156	0.576239			15.4527		3.00577	1.27217	0	0.45958						1.70587	1.17339	0.268051				0.874116	5.99821	1.38452	0.500075	0	0.45958
	1.03258	7.05138	1.38769	0.506365	0.314311	0.646717			16.6198		3.23897	1.3442	0	1.11331						1.86139	0.90492	0.551945				1.03258	7.05138	1.38769	0.506365	0	1.11331
	1.07701	9.65229	1.59853	0.526066	0.320156	1.26759			26.5495		3.48868	1.4079	0.188648	0.80731						1.87867	0.853783	0.100961				1.07701	9.65229	1.59853	0.526066	0.188648	0.80731
	1.11058	13.0136	1.71266	0.529925	0	0.744043					3.61483	1.46739	0.048507	0.707093						1.98236	1.76146	0.263253				1.11058	13.0136	1.71266	0.529925	0.048507	0.707093
	1.11729	20.5123	1.78674	0.554258	0.513673	1.06287					3.69889	1.48908	0	0.431761						2.02475	1.6464	0.715353				1.11729	20.5123	1.78674	0.554258	0	0.431761
	1.17135	20.7652	1.80441	0.564156	0.531094	0.670209					3.91851	1.48908	0.0612471	0.779491						2.0442	2.95039	0.14733				1.17135	20.7652	1.80441	0.564156	0.061247	0.779491
	1.2239	29.9662	2.12915	0.56456	0.807656	1.00582					4.42536	1.53246	0.137688	0.612581						2.05885	1.68476	0				1.2239	29.9662	2.12915	0.56456	0.137688	0.612581
	1.30806		2.31912	0.5681	0.427969	0.777604					4.81091	1.62023	0	0.80731						2.0831	1.18617	0.292738				1.30806	1.22738	2.31912	0.5681	0	0.80731
	1.34705		3.05441	0.576778	0.704531	0.676921					4.82955	1.64092	0	0.556944						2.10254	1.37793	0.0777765				1.34705	1.73045	3.05441	0.576778	0	0.556944
	1.51029		3.84213	0.602617	0.474164	0.760823					4.93801	1.72769	0.660032	0.487398						2.16089	1.78703	0.124146				1.51029	2.28874	3.84213	0.602617	0.660032	0.487398
	1.53297		3.86323	0.603694	0.493594	0.633292					5.20852	1.83255	0.0102867	0.97422						2.29702	0.981625	0.680576				1.53297	3.32777	3.86323	0.603694	0.010287	0.97422
	1.7148		3.91376	0.614929	1.32141	1.85826					6.50444	1.95995	0	0.556944						2.56989	0	0.263253				1.7148	7.27574	3.91376	0.614929	0	0.556944
	1.79757		4.33827	0.621715	0.551535	0.572883					6.97699	2.04488	0.328789	0.946402						2.58875	0	1.50363				1.79757	0	4.33827	0.621715	0.328789	0.946402
	1.86064		4.36775	0.635231	2.84855	1.21054					7.16812	2.05306	0.40523	0.556944						2.62764	0	0.402361				1.86064	0.382823	4.36775	0.635231	0.40523	0.556944
	1.86323		4.6383	0.729391	1.05637	0.45542					7.44275	2.17227	0	0.503278						2.64709		0.29803				1.86323	0.601065	4.6383	0.729391	0	0.503278
	1.90665		4.76379	0.75687	1.62031	0.804452					7.8318	2.18321	0	1.05767						2.68599		0				1.90665	0.664811	4.76379	0.75687	0	1.05767
	1.98341		6.17064	0.765453	0.206617	0.425215					8.03987	2.23597	0	0.44567						2.70543		0.379176				1.98341	0.749692	6.17064	0.765453	0	0.44567
	2.09005		7.85905	0.769809	0	0.995749					8.11737	2.23597	0.277829	0.918583						2.72488		1.30656				2.09005	1.49283	7.85905	0.769809	0.277829	0.918583
	2.30441		9.49207	0.791616	0.202969	0.972256					8.1362	2.24651	0	0.529126						2.72542		1.24316				2.30441	2.07475	9.49207	0.791616	0	0.529126
	2.34853		15.1884	0.801075	1.83111	0.472201					8.60991	2.29166	0	0.473489						2.80267		0.761722				2.34853	2.93664	15.1884	0.801075	0	0.473489
	2.42773		18.4321	0.801922	0.400084	0.881642					9.23289	2.35674	0	0.932492						2.87987		0.182107				2.42773	3.07255	18.4321	0.801922	0	0.932492
	2.68458		25.9803	0.803955	1.04375	1.3817					9.47956	2.36336	0	0.0840312						2.95826		0.0777765				2.68458	10.5166	25.9803	0.803955	0	0.0840312
	2.71618		32.9092	0.813424	0	1.66025					11.196	2.42706	0.124948	2.35123						3.40557		0.344399				2.71618	18.3939	32.9092	0.813424	0.124948	2.35123
	2.90463		34.6827	0.816576	1.03877	1.2978					12.4318	2.51199	0	0.44567						3.42174		0.0545919				2.90463		34.6827	0.816576	0	0.44567
	2.9433		34.7807	0.823708	2.67185	0.519186					12.5951	2.57731	0	0.403943						3.5806		0.367584				2.9433		34.7807	0.823708	0	0.403943
	3.7043		45.3669	0.835231	1.06899	0.435284					17.2473	2.59692	0	0.486294						3.83342		0.0429996				3.7043		45.3669	0.835231	0	0.486294
	3.71712		51.2807	0.854438	0.471841	1.59649					19.2151	2.61815	0	0.501307						3.87232		0.784907				3.71712		51.2807	0.854438	0	0.501307
	4.30642		57.2309	0.858173	0.533654	1.81463					26.2172	2.83395	0	0.751673						4.1057		1.02835				4.30642		57.2309	0.858173	0	0.751673
	5.53681			0.863744	0.415179	0.982325					31.9205	2.83395	0	0.821219						4.78638		0.305081				5.53681		0.566143	0.863744	0	0.821219
	6.33382			0.882656	1.58382	1.04945					51.644	2.85171	0	0.696036						4.80105		0.715353				6.33382		0.925851	0.882656	0	0.696036
	6.69647			0.908175	0.416752	0.760823					54.1063	2.93918	0.800173	0.529126						4.82528		1.41089				6.69647		1.12289	0.908175	0.800173	0.529126
	7.07596			0.914835	0	1.03938						2.95787	0	0.932492						5.11012		0.240069				7.07596		1.94696	0.914835	0	0.932492
	8.84319			0.930164	0.125638	0.921915						2.97563	0	0.264851						5.12945		1.59637				8.84319		2.19978	0.930164	0	0.264851
	8.99838			0.944269	0	0.693702						3.09424	0	0.0979404						5.21424		0.506692				8.99838		2.19978	0.944269	0	0.0979404
	9.04799			0.944837	2.43156	0.650073						3.35454	0	0.654308						5.42817		0.657392				9.04799		2.22306	0.944837	0	0.654308
	12.655			0.946088	0.792135	0.807809						3.44622	0	0.209214						5.58375		0.0429996				12.655		2.25813	0.946088	0	0.209214
	15.6186			0.950893	0.585291	0.643361						3.46745	0.226868	0.418356						5.59398		0.738538				15.6186		2.37482	0.950893	0.226868	0.418356
	15.7749			0.951471	0	0.727263						3.50638	0	0.348306						5.68038		1.28338				15.7749		6.49256	0.951471	0	0.348306
	16.9966			0.956044	0.0638179	1.01924						3.57145	1.18238	0.598672						5.95327		0.0582168				16.9966		6.6145	0.956044	1.18238	0.598672
	18.5997			0.961493	0.315731	0.713838						3.57362	0	1.18286						6.33704		0.680576				18.5997		7.28052	0.961493	0	1.18286
	20.0556			0.964109	0.377309	0.562815						4.04866	0	0.946402						6.69993		0.228476				20.0556		20.3515	0.964109	0	0.946402
	20.4179			0.966077	0.242956	0.707126						4.47026	0	0.835128						7.29694		0.425546				20.4179		22.9315	0.966077	0	0.835128
	21.1279			0.966077	0.80836	1.01588						4.65647	1.64102	1.00204						7.33931		0.355992				21.1279		25.518	0.966077	1.64102	1.00204
	25.0975			0.968027	1.14984	0.760823						4.76264	0	0.070122						7.85523		0.332807				25.0975		27.834	0.968027	0	0.070122
	26.6008			1.00916	0.427692	0.9689						4.82633	0	0.473489						9.24		0.866053				26.6008		35.7657	1.00916	0	0.473489
	33.7401			1.02816	0.450084	0.640004						4.91126	0.0739872	0.696036						9.57061		1.05153				33.7401		59.3188	1.02816	0.073987	0.696036
	39.4183			1.03258	0.153387	0.918559						5.25098	0	0.689434						10.4263		0.483507				39.4183		0	1.03258	0	0.689434
	53.8656			1.03619	0.282142	1.12328						5.27222	0	0.520263						10.6572		0.645799				53.8656		0	1.03619	0	0.520263
				1.04147	0.276544	0.814521						5.39353	0	0.936336						10.9337		1.37611				0.468903		0	1.04147	0	0.936336
				1.04385	3.18999	0.619868						6.26118	0.201388	1.92395						11.1721		0.280394				0.663384		0.261345	1.04385	0.201388	1.92395
				1.08124	0.690801	0.566171						6.32625	0.341529	0.936336						13.2904		0.216884				0.896761		0.282577	1.08124	0.341529	0.936336
				1.09926	0.354917	0.646717						6.48247	0	0.87461						14.1798		0.645799				1.51578		0.469589	1.09926	0	0.87461
				1.10827	0.354917	1.78107						6.49978	0	0.586558						14.4934		1.01675				1.59689		0.792157	1.10827	0	0.586558
				1.1263	0.170181	0.599731						6.60824	0.0102867	1.36841						15.2883		0.425546				1.63579		0.877088	1.1263	0.010287	1.36841
				1.13981		0.982325						6.86465	0.0616815	0.854035						16.6692		0.773315				1.84972		1.08941	1.13981	0.061682	0.854035
				1.14472		0.596375						7.21389	0.401371	0.299465						18.3124		1.10949				4.24183		1.12232	1.14472	0.401372	0.299465
				1.17206		1.09308						7.38913	0.180573	0.163588						18.7583		0.819684				4.66083		1.53246	1.17206	0.180573	0.163588
				1.17585		0.965544						7.84465	0.401371	0.129619						20.0726		0.344399				5.46706		2.03137	1.17585	0.401372	0.129619
				1.23893		0.744043						7.99649	0.571217	1.16567						21.9396		0.59943				8.87727		2.06611	1.23893	0.571217	1.16567
				1.27138		1.06623						8.08325	0.248511	0.112635						22.2313		1.01675				23.4177		2.31913	1.27138	0.248511	0.112635
				1.32079		0.505761						8.53877	0.333433	0.129619						25.7125		0.774122				0.261607		2.45786	1.32079	0.333434	0.129619
				1.32328		0.942052						8.75568	0.248511	0.146604						25.7514		0.228476				0.415651		2.53027	1.32328	0.248511	0.146604
				1.35249		0.163119						8.81804	0.520263	0.112635						30.7496		0.59943				0.664763		2.63022	1.35249	0.520263	0.112635
				1.39661		0.0762061						10.0789	2.67729	0.163588						31.1191		0.564653				0.749692		2.83048	1.39661	2.67729	0.163588
				1.41449		0.188311						10.1557	0.112635	0.180573						34.8726		0.506692				1.19558		3.00577	1.41449	0.112635	0.180573
				1.43131		0.120292						10.3034	0.299465	0.163588						45.2579		2.29191				1.25048		3.23897	1.43131	0.299465	0.163588
				1.43265		0.295377						10.3255	0.384387	0.129619						45.3564		1.15586				1.47192		3.48868	1.43265	0.384387	0.129619
				1.45067		0.0736869						10.6194	0.197557	0.112635						52.1476		1.46885				2.44829		3.61483	1.45067	0.197558	0.112635
				1.45517		0.221061						11.0116	0.927891	0.503278						52.5278		0.506692				3.08527		3.69889	1.45517	0.927891	0.503278
				1.49572		0.163119						11.0899	0.316449	1.2506						64.0456		1.7007				3.25482		3.91851	1.49572	0.316449	1.2506
				1.49572		0.0673888						12.1008	0.248511	0.758046								0				4.994		4.42536	1.49572	0.248511	0.758046
				1.5		0.184532						12.3781	1.50536	1.2506								0.181649				6.02385		4.81091	1.5	1.50536	1.2506
				1.51751		0.107696						13.2241	0.605186	0.571217								0.216884				7.73589		4.82955	1.51751	0.605186	0.571217
				1.5389		0.163119						16.2079	0.503278	0.452325								0.831276				8.35817		4.93801	1.5389	0.503279	0.452325
				1.55872		0.131629						16.5467	0.435341	0.333433								0.587838				8.40394		5.20852	1.55872	0.435341	0.333433
				1.68128		0.188311						16.6741	0.605186	1.55632								0.437138				8.49548		6.50444	1.68128	0.605186	1.55632
				1.69905		0.464164						17.1199	0.265495	1.2506								0.205292				9.20493		6.97699	1.69905	0.265496	1.2506
				1.72098		0.231137						18.5422	0.350418	0.125759								0.471915				9.54821		7.16812	1.72098	0.350418	0.125759
				1.75106		0.3508						24.4009	0.214542	0.724077								0.390769				15.4527		7.44275	1.75106	0.214542	0.724077
				1.75106		0.546039						26.022	0.435341	0.0423036								0.367584				16.6198		7.8318	1.75106	0.435341	0.0423036
				1.90665		0.0321199						26.5047	0.112635	0.0144852								0.170515				26.5495		8.03987	1.90665	0.112635	0.0144852
				1.90735		0.216022						29.3625	0.927891	0.0283944								0.622615						8.11737	1.90735	0.927891	0.0283944
				1.91921		0.0472352						32.9849	0.842969	0.0283944														8.1362	1.91921	0.842969	0.0283944
				1.93723		0.06361						35.6771	0.503278	0.000576														8.60991	1.93723	0.503279	0.000576
				1.97737		0.404963						41.8346	0.486294	0														9.23289	1.97737	0.486294	0
				2.00118		0.121552						53.0275	0.452325	0.0423036														9.47956	2.00118	0.452325	0.0423036
				2.00179		0.218541						55.0233	0.571217	0.487398														11.196	2.00179	0.571217	0.487398
				2.02819		0.116513						57.5042	1.92998	1.05767														12.4318	2.02819	1.92998	1.05767
				2.04809		0.0762061						60.0557	0.503278	0.668218														12.5951	2.04809	0.503279	0.668218
				2.06912		0.0724273						74.66	0.384387	0.333433														17.2473	2.06912	0.384387	0.333433
				2.10392		0.197128						75.7386	0.944875	0.390034														19.2151	2.10392	0.944876	0.390034
				2.1155		0.0774657						79.1401	0.28248	0.501307														26.2172	2.1155	0.28248	0.501307
				2.12724		0.0434563							0.639154	1.04377														31.9205	2.12724	0.639155	1.04377
				2.16125		0.129109							0.401371	0.654308														51.644	2.16125	0.401372	0.654308
				2.24111		0.362136							0.690108	0.960311														54.1063	2.24111	0.690108	0.960311
				2.28971		0.105177							0.554232	0.709945															2.28971	0.554232	0.709945
				2.32437		0.202166							0.724077	0.515216															2.32437	0.724077	0.515216
				2.32641		0.163119							0.418356	0.501307															2.32641	0.418356	0.501307
				2.34684		0.154302							0.452325	0.570853															2.34684	0.452325	0.570853
				2.36895		0.0850233							0.825984	0.487398															2.36895	0.825984	0.487398
				2.42379		0.121552							0.418356	0															2.42379	0.418356	0
				2.46353		0.19083								0.690108															2.46353	1.31401	0.690108
				2.51442		0.154302																							2.51442	0.66202	0.551945
				2.55735		0.148004																							2.55735	1.55691	0.292738
				2.59613		0.0686484																							2.59613	2.18334	0.657392
				2.62851		0.284041																							2.62851	1.26288	0.390769
				2.64004		0.108956																							2.64004	0.470257	0.622615
				2.73088		0.156821																							2.73088	2.34953	0
				2.73088		0.562413																							2.73088	1.54413	0.07056
				2.76029		0.154302																							2.76029	1.37793	0.95927
				2.77611		0.0623504																							2.77611	1.42907	0.774122
				2.83382		0.125331																							2.83382	1.41629	0.700063
				2.86201		0.178234																							2.86201	0.930488	2.11953
				2.89903		0.113994																							2.89903	2.24726	0.428513
				2.97342		0.170676																							2.97342	2.64357	0.156962
				3.02426		0.179494																							3.02426	1.07112	0.897554
				3.09498		0.236176																							3.09498	1.25009	0.41617
				3.09853		0.38229																							3.09853	0.687589	0.9963
				3.10891		0.130369																							3.10891	0.700373	0.551945
				3.1129		0.210984																							3.1129	1.17339	0.354454
				3.12936		0.154302																							3.12936	0.90492	0.268051
				3.23088		0.262628																							3.23088	0.853783	0.551945
				3.29779		0.163119																							3.29779	1.76146	0.100961
				3.38763		0.103917																							3.38763	1.6464	0.263253
				3.47133		0.184532																							3.47133	2.95039	0.715353
				3.49081		0.174455																							3.49081	1.68476	0.14733
				3.50954		0.0233027																							3.50954	1.18617	0
				3.56912		0.335685																							3.56912	1.37793	0.292738
				3.57567		0.105177																							3.57567	1.78703	0.0777765
				3.57567		0.0799849																							3.57567	0.981625	0.124146
				3.58382		0.135407																							3.58382	0	0.680576
				3.64019		0.106437																							3.64019	0	0.263253
				3.67172		0.212243																							3.67172	0	1.50363
				3.68883		0.115254																							3.68883	0.367031	0.402361
				3.70147		0.0825041																							3.70147	0.498281	0.29803
				3.73486		0.12785																							3.73486	0.296719	0
				3.78991		0.0951001																							3.78991	0.292362	0.379176
				3.79391		0.194609																							3.79391	0.367031	1.30656
				3.81138		0.124071																							3.81138	1.58578	1.24316
				3.96035		0.2853																							3.96035	0.510294	0.761722
				4.00377		0.0560524																							4.00377	0.385781	0.182107
				4.03971		0.306714																							4.03971	0.018237	0.0777765
				4.06272		0.72478																							4.06272	0.517031	0.344399
				4.0854		0.852949																							4.0854	0.390469	0.0545919
				4.24404		0.530458																							4.24404	0.690469	0.367584
				4.42433		0.513919																							4.42433	0.657656	0.0429996
				4.48596		0.699972																							4.48596	0.582656	0.784907
				4.50919		0.956312																							4.50919	0.287344	1.02835
				4.54659		1.31188																							4.54659	0.484219	0.305081
				4.6362		0.418826																							4.6362	0	0.715353
				4.87794		0.985254																							4.87794	0.432656	1.41089
				4.92206		0.505651																							4.92206	0.545156	0.240069
				5.05441		0.613148																							5.05441	0.314311	1.59637
				5.11101		0.687569																							5.11101	0.320156	0.506692
				5.11324		0.840546																							5.11324	0	0.657392
				5.361		0.799201																							5.361	0.513673	0.0429996
				5.5372		0.691703																							5.5372	0.531094	0.738538
				5.67988		0.431229																							5.67988	0.807656	1.28338
				5.78315		0.728914																							5.78315	0.427969	0.0582168
				5.82048		0.600744																							5.82048	0.704531	0.680576
				6.00551		0.774394																							6.00551	0.474164	0.228476
				6.1583		0.811604																							6.1583	0.493594	0.425546
				6.17748		0.294791																							6.17748	1.32141	0.355992
				6.27547		0.555265																							6.27547	0.551536	0.332807
				6.30173		0.369212																							6.30173	2.84855	0.866053
				6.4769		0.232773																							6.4769	1.05637	1.05153
				6.6708		1.07621																							6.6708	1.62031	0.483507
				7.00179		0.877756																							7.00179	0.206617	0.645799
				7.10722		0.563534																							7.10722	0	1.37611
				7.81843		0.137679																							7.81843	0.202969	0.280394
				7.85364		0.179024																							7.85364	1.83111	0.216884
				7.88308		0.298925																							7.88308	0.400084	0.645799
				7.97745		0.154217																							7.97745	1.04375	1.01675
				8.29211		0.42296																							8.29211	0	0.425546
				8.48925		0.311329																							8.48925	1.03877	0.773315
				8.59853		0.418826																							8.59853	2.67185	1.10949
				8.74045		0.348539																							8.74045	1.06899	0.819684
				8.95404		0.489113																							8.95404	0.471841	0.344399
				9.0833		0.530458																							9.0833	0.533654	0.59943
				9.35587		0.286521																							9.35587	0.415179	1.01675
				9.41926		0.394019																							9.41926	1.58382	0.774122
				9.45191		0.985254																							9.45191	0.416752	0.228476
				9.47453		0.484978																							9.47453	0	0.59943
				9.74559		0.757856																							9.74559	0.125638	0.564653
				9.83273		0.671031																							9.83273	0	0.506692
				9.96821		0.501516																							9.96821	2.43156	2.29191
				10.3573		0.327867																							10.3573	0.792135	1.15586
				10.4546		0.803335																							10.4546	0.585291	1.46885
				11.2899		0.274118																							11.2899	0	0.506692
				11.5538		0.55113																							11.5538	0.063818	1.7007
				12.5145		0.881891																							12.5145	0.315731	0
				12.6824		0.360943																							12.6824	0.377309	0.181649
				13.2545		0.637955																							13.2545	0.242956	0.216884
				13.9046		0.658627																							13.9046	0.80836	0.831276
				13.9976		0.629686																							13.9976	1.14984	0.587838
				14.056		0.84468																							14.056	0.427692	0.437138
				14.275		0.948043																							14.275	0.450084	0.205292
				14.4174		0.55113																							14.4174	0.153387	0.471915
				14.6202		1.01833																							14.6202	0.282142	0.390769
				14.7263		0.497381																							14.7263	0.276544	0.367584
				15.3908		0.183159																							15.3908	3.18999	0.170515
				15.9003		0.464305																							15.9003	0.690801	0.622615
				16.1477		0.617282																							16.1477	0.354917	0.784316
				16.3702		0.460171																							16.3702	0.354917	0.656785
				16.5358		0.542861																							16.5358	0.170181	0.791028
				17.1435		0.910832																							17.1435		0.878286
				17.1543		0.501516																							17.1543		0.807809
				17.6676		1.1341																							17.6676		1.38841
				18.571		0.584206																							18.571		0.787672
				19.1202		0.770259																							19.1202		1.10986
				19.1606		0.617282																							19.1606		0.629936
				19.224		1.00593																							19.224		1.45553
				19.371		0.76199																							19.371		0.881642
				20.5201		0.604879																							20.5201		1.51594
				22.4368		0.906698																							22.4368		0.764179
				22.6721		0.472574																							22.6721		0.656785
				22.6795		0.621417																							22.6795		0.821233
				23.5296		0.493247																							23.5296		1.39177
				23.737		0.480843																							23.737		0.801096
				24.1064		0.282387																							24.1064		1.11992
				25.1738		0.650358																							25.1738		0.576239
				26.563		0.199697																							26.563		0.646717
				26.8205		0.613675																							26.8205		1.26759
				27.0881		0.773219																							27.0881		0.744043
				27.1294		0.419943																							27.1294		1.06287
				28.993		0.787464																							28.993		0.670209
				29.0269		0.630769																							29.0269		1.00582
				29.9812		0.736182																							29.9812		0.777604
				30.3982		0.380057																							30.3982		0.676921
				31.4499		0.781766																							31.4499		0.760823
				31.8908		0.676353																							31.8908		0.633292
				32.4455		1.28889																							32.4455		1.85826
				35.4262		0.682051																							35.4262		0.572883
				37.0102		0.707692																							37.0102		1.21054
				37.275		0.502564																							37.275		0.45542
				38.8191		0.442735																							38.8191		0.804452
				40.2814		0.670655																							40.2814		0.425215
				40.3889		0.613675																							40.3889		0.995749
				43.2162		0.901424																							43.2162		0.972256
				44.7228		0.459829																							44.7228		0.472201
				45.3531		0.37151																							45.3531		0.881642
				48.095		0.736182																							48.095		1.3817
				48.6574		0.437037																							48.6574		1.66025
				51.2119		0.841596																							51.2119		1.2978
				51.2807		0.875784																							51.2807		0.519186
				51.3358		0.34302																							51.3358		0.435284
				51.4596		0.6849																							51.4596		1.59649
				57.7969		0.969801																							57.7969		1.81463
				65.4785		0.568091																							65.4785		0.982325
				68.9731		0.607977																							68.9731		1.04945
				70.2097		0.699145																							70.2097		0.760823
				70.6756		0.870085																							70.6756		1.03938
						0.607977																							0		0.921915
						0.687749																							0		0.693702
						0.739031																							0.566143		0.650073
						0.368661																							0.66904		0.807809
						1.29459																							0.682832		0.643361
						0.277493																							0.721728		0.727263
						0.385755																							0.780072		1.01924
						0.579487																							0.838417		0.713838
						0.57094																							0.910967		0.562815
						0.59943																							0.916209		0.707126
						0.582336																							0.935657		1.01588
						0.411396																							1.05235		0.760823
						0.559544																							1.10105		0.9689
						0.693447																							1.13014		0.640004
						1.8416																							1.205		0.918559
						1.02963																							1.36352		1.12328
						0.787464																							1.61947		0.814521
						0.719088																							1.67468		0.619868
						0.622222																							1.70587		0.566171
						0.682051																							1.86139		0.646717
						0.687749																							1.87867		1.78107
						0.536752																							1.98236		0.599731
						0.676353																							2.02475		0.982325
						1.34302																							2.0442		0.596375
						0.630769																							2.05885		1.09308
						0.556695																							2.0831		0.965544
						0.525356																							2.10254		0.744043
						0.904273																							2.16089		1.06623
						0.479772																							2.29702		0.505761
						0.536752																							2.56989		0.942052
						0.981197																							2.58875		0.163119
						0.813105																							2.62764		0.0762061
						0.240456																							2.64709		0.188311
						0.42849																							2.68599		0.120292
						0.51396																							2.70543		0.295377
						0.294587																							2.72488		0.0736869
						0.360114																							2.72542		0.221061
						0.673504																							2.80267		0.163119
						0.516809																							2.87987		0.0673888
						0.471225																							2.95826		0.184532
						0.710541																							3.40557		0.107696
						0.867236																							3.42174		0.163119
						1.1151																							3.5806		0.131629
						0.482621																							3.83342		0.188311
						0.858689																							3.87232		0.464164
						0.536752																							4.1057		0.231137
						0.37151																							4.78638		0.3508
						0.28604																							4.80105		0.546039
						0.34302																							4.82528		0.0321199
						0.334473																							5.11012		0.216022
						0.604404																							5.12945		0.0472352
						0.540581																							5.21424		0.06361
						0.345921																							5.42817		0.404963
						0.64908																							5.58375		0.121552
						0.687374																							5.59398		0.218541
						0.53739																							5.68038		0.116513
						0.45442																							5.95327		0.0762061
						0.396979																							6.33704		0.0724273
						0.629933																							6.69993		0.197128
						0.674609																							7.29694		0.0774657
						0.639506																							7.33931		0.0434563
						0.349112																							7.85523		0.129109
						1.17243																							9.24		0.362136
						0.355494																							9.57061		0.105177
						0.684183																							10.4263		0.202166
						0.304436																							10.6572		0.163119
						0.486331																							10.9337		0.154302
						0.559728																							11.1721		0.0850233
						0.811829																							13.2904		0.121552
						0.097011																							14.1798		0.19083
						0.352303																							14.4934		0.154302
						0.543772																							15.2883		0.148004
						0.438464																							16.6692		0.0686484
						0.476758																							18.3124		0.284041
						0.419317																							18.7583		0.108956
						0.652271																							20.0726		0.156821
						0.34273																							21.9396		0.562413
						0.620359																							22.2313		0.154302
						0.333156																							25.7125		0.0623504
						0.310818																							25.7514		0.125331
						0.444846																							30.7496		0.178234
						0.365067																							31.1191		0.113994
						0.610786																							34.8726		0.170676
						0.869269																							45.2579		0.179494
						0.652271																							45.3564		0.236176
						0.665036																							52.1476		0.38229
						0.253377																							52.5278		0.130369
						0.444846																							64.0456		0.210984
						0.808637																							0.100836		0.154302
						0.444846																							0.240113		0.262628
						0.368259																							0.274367		0.163119
						0.291671																							0.317749		0.103917
						0.53739																							0.382823		0.184532
						0.195937																							0.382823		0.174455
						0.208701																							0.452437		0.0233027
						0.37145																							0.49128		0.335685
						0.154452																							0.579832		0.105177
						0.262951																							0.621428		0.0799849
						0.266142																							0.64312		0.135407
						0.438464																							0.64353		0.106437
						1.24902																							0.751576		0.212243
						0.282098																							0.834623		0.115254
						0.320391																							0.860033		0.0825041
						0.365067																							0.877088		0.12785
						0.390597																							0.919552		0.0951001
						0.349112																							1.01337		0.194609
						0.460802																							1.27217		0.124071
						0.575683																							1.3442		0.2853
						0.224657																							1.4079		0.0560524
						0.489522																							1.46739		0.306714
						0.352303																							1.48908		0.72478
						0.278907																							1.48908		0.852949
						0.253377																							1.53246		0.530458
						0.834167																							1.62023		0.513919
						0.933092																							1.64092		0.699972
						0.658653																							1.72769		0.956312
						0.505478																							1.83255		1.31188
						0.575683																							1.95995		0.418826
						0.489522																							2.04488		0.985254
						0.37145																							2.05306		0.505651
						0.37145																							2.17227		0.613148
						0.23423																							2.18321		0.687569
						0.553345																							2.23597		0.840546
						0.448037																							2.23597		0.799201
						0.298053																							2.24651		0.691703
						0.275715																							2.29166		0.431229
						0.444846																							2.35674		0.728914
						0.633124																							2.36336		0.600744
						0.451229																							2.42706		0.774394
						0.173599																							2.51199		0.811604
						0.377848																							2.57731		0.294791
						0.287577																							2.59692		0.555265
						0.356355																							2.61815		0.369212
						0.43373																							2.83395		0.232773
						0.597077																							2.83395		1.07621
						0.205903																							2.85171		0.877756
						0.459521																							2.93918		0.563534
						0.373549																							2.95787		0.137679
						0.12423																							2.97563		0.179024
						0.751827																							3.09424		0.298925
						0.622869																							3.35454		0.154217
						0.468119																							3.44622		0.42296
						0.167216																							3.46745		0.311329
						3.39977																							3.50638		0.418826
						0.373549																							3.57145		0.348539
						0.373549																							3.57362		0.489113
						0.369251																							4.04866		0.530458
						0.446626																							4.47026		0.286521
						0.360653																							4.65647		0.394019
						0.321966																							4.76264		0.985254
						0.274681																							4.82633		0.484978
						0.592778																							4.91126		0.757856
						0.145723																							5.25098		0.671031
						0.321966																							5.27222		0.501516
						0.360653																							5.39353		0.327867
						0.661556																							6.26118		0.803335
						0.605674																							6.32625		0.274118
						0.33916																							6.48247		0.55113
						0.468119																							6.49978		0.881891
						0.150022																							6.60824		0.360943
						0.377848																							6.86465		0.637955
						0.429431																							7.21389		0.658627
						0.0769451																							7.38913		0.629686
						0.541195																							7.84465		0.84468
						0.15432																							7.99649		0.948043
						0.257487																							8.08325		0.55113
						0.403639																							8.53877		1.01833
						0.43373																							8.75568		0.497381
						0.132827																							8.81804		0.183159
						0.399341																							10.0789		0.464305
						0.352056																							10.1557		0.617282
						0.545494																							10.3034		0.460171
						1.16879																							10.3255		0.542861
						0.356355																							10.6194		0.910832
						0.416535																							11.0116		0.501516
						0.498209																							11.0899		1.1341
						0.210202																							12.1008		0.584206
						0.274681																							12.3781		0.770259
						0.738931																							13.2241		0.617282
						0.218799																							16.2079		1.00593
						0.261785																							16.5467		0.76199
						0.205903																							16.6741		0.604879
						0.683049																							17.1199		0.906698
						0.468119																							18.5422		0.472574
						0.111334																							24.4009		0.621417
						0.824903																							26.022		0.493247
						1.01404																							26.5047		0.480843
						0.536896																							29.3625		0.282387
						0.554091																							32.9849		0.650358
						0.790514																							35.6771		0.199697
						0.829202																							41.8346		0.613675
						0.536896																							53.0275		0.773219
						0.223098																							55.0233		0.419943
						0.296174																							57.5042		0.787464
						0.334862																							60.0557		0.630769
						0.240292																							74.66		0.736182
						0.446626																							75.7386		0.380057
						1.29345																							79.1401		0.781766
						0.18441																									0.676353
						0.403639																									1.28889
						0.352056																									0.682051
						0.360653																									0.707692
						0.601376																									0.502564
						0.321966																									0.442735
						0.438028																									0.670655
						0.390744																									0.613675
						0.558389																									0.901424
						1.04413																									0.459829
						0.296174																									0.37151
						0.545494																									0.736182
																															0.437037
																															0.841596
																															0.875784
																															0.34302
																															0.6849
																															0.969801
																															0.568091
																															0.607977
																															0.699145
																															0.870085
																															0.607977
																															0.687749
																															0.739031
																															0.368661
																															1.29459
																															0.277493
																															0.385755
																															0.579487
																															0.57094
																															0.59943
																															0.582336
																															0.411396
																															0.559544
																															0.693447
																															1.8416
																															1.02963
																															0.787464
																															0.719088
																															0.622222
																															0.682051
																															0.687749
																															0.536752
																															0.676353
																															1.34302
																															0.630769
																															0.556695
																															0.525356
																															0.904273
																															0.479772
																															0.536752
																															0.981197
																															0.813105
																															0.240456
																															0.42849
																															0.51396
																															0.294587
																															0.360114
																															0.673504
																															0.516809
																															0.471225
																															0.710541
																															0.867236
																															1.1151
																															0.482621
																															0.858689
																															0.536752
																															0.37151
																															0.28604
																															0.34302
																															0.334473
																															0.604404
																															0.540581
																															0.345921
																															0.64908
																															0.687374
																															0.53739
																															0.45442
																															0.396979
																															0.629933
																															0.674609
																															0.639506
																															0.349112
																															1.17243
																															0.355494
																															0.684183
																															0.304436
																															0.486331
																															0.559728
																															0.811829
																															0.097011
																															0.352303
																															0.543772
																															0.438464
																															0.476758
																															0.419317
																															0.652271
																															0.34273
																															0.620359
																															0.333156
																															0.310818
																															0.444846
																															0.365067
																															0.610786
																															0.869269
																															0.652271
																															0.665036
																															0.253377
																															0.444846
																															0.808637
																															0.444846
																															0.368259
																															0.291671
																															0.53739
																															0.195937
																															0.208701
																															0.37145
																															0.154452
																															0.262951
																															0.266142
																															0.438464
																															1.24902
																															0.282098
																															0.320391
																															0.365067
																															0.390597
																															0.349112
																															0.460802
																															0.575683
																															0.224657
																															0.489522
																															0.352303
																															0.278907
																															0.253377
																															0.834167
																															0.933092
																															0.658653
																															0.505478
																															0.575683
																															0.489522
																															0.37145
																															0.37145
																															0.23423
																															0.553345
																															0.448037
																															0.298053
																															0.275715
																															0.444846
																															0.633124
																															0.451229
																															0.173599
																															0.377848
																															0.287577
																															0.356355
																															0.43373
																															0.597077
																															0.205903
																															0.459521
																															0.373549
																															0.12423
																															0.751827
																															0.622869
																															0.468119
																															0.167216
																															3.39977
																															0.373549
																															0.373549
																															0.369251
																															0.446626
																															0.360653
																															0.321966
																															0.274681
																															0.592778
																															0.145723
																															0.321966
																															0.360653
																															0.661556
																															0.605674
																															0.33916
																															0.468119
																															0.150022
																															0.377848
																															0.429431
																															0.0769451
																															0.541195
																															0.15432
																															0.257487
																															0.403639
																															0.43373
																															0.132827
																															0.399341
																															0.352056
																															0.545494
																															1.16879
																															0.356355
																															0.416535
																															0.498209
																															0.210202
																															0.274681
																															0.738931
																															0.218799
																															0.261785
																															0.205903
																															0.683049
																															0.468119
																															0.111334
																															0.824903
																															1.01404
																															0.536896
																															0.554091
																															0.790514
																															0.829202
																															0.536896
																															0.223098
																															0.296174
																															0.334862
																															0.240292
																															0.446626
																															1.29345
																															0.18441
																															0.403639
																															0.352056
																															0.360653
																															0.601376
																															0.321966
																															0.438028
																															0.390744
																															0.558389
																															1.04413
																															0.296174
																															0.545494

## Sheet: Figure 5a-c
Figure 5a	ERA (≤2 years)	ERA (≤1 year)	ERA (≤0.5 year)	HC		Figure 5b	Anti-CCP- RA	RF- RA	(Anti-CCP+RF)- RA	HC		Figure 5c	UA	ERA	RA	HC
SR-A (ng/mL)	1.34705	1.34705	1.34705	0.904674		SR-A (ng/mL)	75.7386	53.0275	53.0275	0.904674		SR-A (ng/mL)	8.18025	1.34705	0.155183	0.904674
	0.791616	0.791616	0.791616	0.45958			53.0275	26.6008	26.5495	0.45958			6.37199	0.791616	2.49076	0.45958
	0.602617	0.602617	0.602617	0.45958			35.4262	26.5495	16.9966	0.45958			5.04592	0.602617	17.1199	0.45958
	0.881517	0.881517	0.881517	0.668218			26.5495	25.7125	16.2079	0.668218			5.01722	0.881517	1.19558	0.668218
	2.34853	2.34853	2.34853	0.473489			26.022	18.5997	12.655	0.473489			4.59816	2.34853	0.919552	0.473489
	4.0854	4.0854	4.0854	0.529126			23.4177	16.9966	11.3647	0.529126			4.5752	4.0854	8.81804	0.529126
	30.3982	30.3982	30.3982	0.529126			21.1279	16.2079	11.196	0.529126			4.23077	30.3982	57.5042	0.529126
	1.93723	1.93723	1.93723	0.45958			18.5422	12.655	9.54821	0.45958			4.1217	1.93723	35.6771	0.45958
	2.73088	2.73088	2.73088	0.821219			16.9966	11.196	9.23289	0.821219			4.02411	2.73088	29.6047	0.821219
	0.951471	0.951471	0.951471	0.501307			16.2079	9.74559	8.60991	0.501307			1.92021	0.951471	2.85171	0.501307
	9.74559	9.74559	9.74559	0.741062			13.2904	9.54821	5.01993	0.741062			1.89437	9.74559	3.46745	0.741062
	0.357227	0.357227	0.357227	0.696036			12.655	9.23289	4.994	0.696036			1.8628	0.357227	0.240113	0.696036
	0.854438	0.854438	0.854438	1.6975			12.5951	9.20493	4.82955	1.6975			1.84271	0.854438	2.23597	1.6975
	0.908175	0.908175	0.908175	0.417852			12.3781	8.74045	4.42972	0.417852			1.83984	0.908175	2.93664	0.417852
	0.950893	0.950893	0.950893	0.640399			11.196	8.60991	4.36775	0.640399			1.82262	0.950893	2.61815	0.640399
	2.42379	2.42379	2.42379	0.292669			11.0899	8.49548	3.68883	0.292669			1.74225	2.42379	0.877088	0.292669
	10.4546	10.4546	10.4546	0.473489			11.0116	8.1362	3.61483	0.473489			1.73077	10.4546	2.51199	0.473489
	0.823708	0.823708	0.823708	1.08549			10.6194	7.8318	3.58382	1.08549			1.70781	0.823708	2.17227	1.08549
	0.930164	0.930164	0.930164	0.45958			10.1557	7.21389	3.56912	0.45958			1.70494	0.930164	51.644	0.45958
	0	0	0	1.11331			9.65229	7.16812	3.49871	1.11331			1.68197	0	0.282577	1.11331
	1.08482	1.08482	1.08482	0.80731			9.54821	7.05138	3.39919	0.80731			1.66188	1.08482	1.95995	0.80731
	22.4368	22.4368	22.4368	0.707093			9.23289	6.50444	3.32777	0.707093			1.65614	22.4368	1.3442	0.707093
	0.602617	0.602617	0.602617	0.431761			8.60991	6.02385	3.12892	0.431761			1.6504	0.602617	6.86465	0.431761
	0.892031	0.892031	0.892031	0.779491			8.53877	4.994	3.09853	0.779491			1.6504	0.892031	10.1557	0.779491
	0.914835	0.914835	0.914835	0.612581			8.35817	4.93801	2.99005	0.612581			1.64466	0.914835	3.57362	0.612581
	53.8656	53.8656	53.8656	0.80731			8.03987	4.82955	2.93088	0.80731			1.63892	53.8656	7.56532	0.80731
	0.746818	0.746818	0.746818	0.556944			4.994	4.48596	2.87987	0.556944			1.6217	0.746818	0.877088	0.556944
	2.32437	2.32437	2.32437	0.487398			4.82955	4.36775	2.84157	0.487398			1.61596	2.32437	0.749692	0.487398
	0	0	0	0.97422			4.76264	4.0854	2.80267	0.97422			1.54994	0	2.06611	0.97422
	3.67172	3.67172	3.67172	0.556944			4.63552	3.79391	2.71618	0.556944			1.52411	3.67172	1.49283	0.556944
	0.946088	0.946088	0.946088	0.946402			4.36775	3.7043	2.63022	0.946402			1.51837	0.946088	10.3255	0.946402
	0.968027	0.968027	0.968027	0.556944			4.35594	3.68883	2.62024	0.556944			1.50402	0.968027	0.877088	0.556944
	27.9491	27.9491	27.9491	0.503278			4.04866	3.61483	2.61815	0.503278			1.49541	27.9491	16.5467	0.503278
	1.97737	1.97737	1.97737	1.05767			3.91851	3.58382	2.55812	1.05767			1.48393	1.97737	0.749692	1.05767
	3.58382	3.58382	3.58382	0.44567			3.84213	3.56912	2.5287	0.44567			1.48393	3.58382	0.834623	0.44567
	0.614929	0.614929	0.614929	0.918583			3.76573	3.49871	2.5154	0.918583			1.4667	0.614929	1.62023	0.918583
	0.816576	0.816576	0.816576	0.529126			3.69889	3.39919	2.51442	0.529126			1.46383	0.816576	4.65647	0.529126
	3.70147	3.70147	3.70147	0.473489			3.68883	3.32777	2.43715	0.473489			1.46383	3.70147	2.42706	0.473489
	6.33382	6.33382	6.33382	0.932492			3.61483	3.24627	2.40398	0.932492			1.39782	6.33382	24.1267	0.932492
	11.5538	11.5538	11.5538	0.0840312			3.60264	3.10891	2.35232	0.0840312			1.39208	11.5538	4.82633	0.0840312
	40.2814	40.2814	40.2814	2.35123			3.58382	3.09853	2.35075	2.35123			1.37199	40.2814	2.36336	2.35123
	0	0	0.469589	0.44567			3.57362	2.99005	2.31913	0.44567			1.36338	0	17.2473	0.44567
	1.32328	1.32328	3.91851	0.403943			3.56912	2.9736	2.30184	0.403943			1.35189	1.32328	16.6741	0.403943
	0.5681	0.5681	35.6772	0.486294			3.50954	2.87987	2.29795	0.486294			1.35189	0.5681	18.3939	0.486294
	0.312796	0.312796	0.664811	0.501307			3.50638	2.86201	2.29019	0.501307			1.34041	0.312796	2.23597	0.501307
	2.12915	2.12915	11.0899	0.751673			3.49871	2.83382	2.19978	0.751673			1.33467	2.12915	1.08941	0.751673
	3.79391	3.79391	3.50638	0.821219			3.46745	2.80267	2.17177	0.821219			1.32606	3.79391	4.91126	0.821219
	10.3572	10.3572	2.97563	0.696036			3.42174	2.7797	2.15817	0.696036			1.32606	10.3572	5.25098	0.696036
	1.59853	1.59853	0.415651	0.529126			3.39919	2.77611	2.05566	0.529126			1.31171	1.59853	1.4079	0.529126
	29.9812	29.9812	8.49548	0.932492			3.32777	2.73088	2.0178	0.932492			1.30597	29.9812	8.11737	0.932492
	2.59613	2.59613	2.95787	0.264851			3.09853	2.71618	2.01061	0.264851			1.30023	2.59613	2.59692	0.264851
	2.36895	2.36895	4.82955	0.0979404			3.02796	2.63022	1.98343	0.0979404			1.30023	2.36895	1.98118	0.0979404
	3.71711	3.71711	2.87987	0.654308			3.02019	2.61815	1.97178	0.654308			1.27153	3.71711	0.601065	0.654308
	4.24404	4.24404	2.56989	0.209214			3.00466	2.59613	1.94508	0.209214			1.27153	4.24404	2.95787	0.209214
	0.614929	0.614929	0.566143	0.418356			2.99005	2.5287	1.91354	0.418356			1.25431	0.614929	10.5166	0.418356
	1.17206	1.17206	16.6692	0.348306			2.87987	2.51929	1.88426	0.348306			1.24856	1.17206	0.579832	0.348306
	1.45517	1.45517	2.19978	0.598672			2.83395	2.51442	1.87471	0.598672			1.23421	1.45517	1.83255	0.598672
	1.79349	1.79349	1.205	1.18286			2.83395	2.44939	1.86139	1.18286			1.23134	1.79349	0.494903	1.18286
	2.00118	2.00118	1.73045	0.946402			2.80267	2.44829	1.85662	0.946402			1.23134	2.00118	0.792157	0.946402
	2.1155	2.1155	10.6572	0.835128			2.71618	2.43715	1.83976	0.835128			1.2256	2.1155	3.08527	0.835128
	5.11324	5.11324	7.33931	1.00204			2.64742	2.40398	1.82344	1.00204			1.22273	5.11324	3.44622	1.00204
	6.30173	6.30173	0.682832	0.070122			2.63022	2.38739	1.75822	0.070122			1.19116	6.30173	0.261345	0.070122
	12.5145	12.5145	1.22738	0.473489			2.61815	2.38726	1.73297	0.473489			1.17968	12.5145	2.04488	0.473489
	5.05441	4.76264	1.67468	0.696036			2.59692	2.35075	1.71551	0.696036			1.16246	5.05441	3.48868	0.696036
	1.91921	0.274367	3.87232	0.689434			2.57731	2.32778	1.71551	0.689434			1.15672	1.91921	5.27222	0.689434
	2.76029	6.49978	27.1452	0.520263			2.53027	2.31913	1.70774	0.520263			1.15098	2.76029	41.8346	0.520263
	0.457233	1.12232	1.28829	0.936336			2.5287	2.29702	1.69997	0.936336			1.15098	0.457233	26.5047	0.936336
	2.28971	1.08941	4.15813	1.92395			2.51442	2.28971	1.64652	1.92395			1.13375	2.28971	2.42706	1.92395
	9.41926	0.64312	3.7896	0.936336			2.43715	2.22306	1.64466	0.936336			1.12801	9.41926	74.66	0.936336
	18.5997	32.9849	1.93126	0.87461			2.42379	2.19978	1.62023	0.87461			1.12514	18.5997	6.48247	0.87461
	1.03258	0.100836	3.12311	0.586558			2.42221	2.19978	1.61596	0.586558			1.12227	1.03258	4.76264	0.586558
	1.30806	60.0557	2.51934	1.36841			2.40398	2.19575	1.60678	1.36841			1.10792	1.30806	0.64353	1.36841
	1.39661	10.5166	2.27627	0.854035			2.35075	2.17177	1.59874	0.854035			1.10792	1.39661	0.621428	0.854035
	3.81138	0.469589	2.3562	0.299465			2.32902	2.16124	1.58348	0.299465			1.10505	3.81138	4.93801	0.299465
	6.69647	3.91851	2.11945	0.163588			2.32437	2.12322	1.5796	0.163588			1.09644	6.69647	0.860033	0.163588
	0.882656	35.6772	3.90721	0.129619			2.31913	2.07274	1.56407	0.129619			1.09644	0.882656	3.61483	0.129619
	0.863744	0.664811	1.52524	1.16567			2.29166	2.06611	1.55872	1.16567			1.09357	0.863744	12.3781	1.16567
	9.0833	11.0899	4.95004	0.112635			2.19978	2.05566	1.5389	0.112635			1.08496	9.0833	9.23289	0.112635
	15.3908	3.50638	2.68237	0.129619			2.17177	2.05306	1.53246	0.129619			1.07061	15.3908	7.99649	0.129619
	0.56456	2.97563	1.47088	0.146604			2.05566	2.04809	1.52488	0.146604			1.06487	0.56456	1.64092	0.146604
	2.73088	0.415651	6.57318	0.112635			2.0178	2.0465	1.50368	0.112635			1.06487	2.73088	2.03137	0.112635
	7.97745	8.49548	1.62546	0.163588			1.94508	2.04487	1.48908	0.163588			1.05626	7.97745	32.9849	0.163588
	0.564156	2.95787	0.779705	0.180573			1.88426	2.0442	1.47192	0.180573			1.05052	0.564156	0	0.180573
	0.828199	0.664762	1.67279	0.163588			1.86139	2.03137	1.44948	0.163588			1.04765	0.828199	0.64312	0.163588
	1.22541	3.07255	2.41833	0.129619			1.85662	2.0178	1.44374	0.129619			1.04191	1.22541	10.0789	0.129619
	1.62796	0	0.872897	0.112635			1.83255	2.0145	1.40324	0.112635			1.03904	1.62796	8.75568	0.112635
	1.87294	2.51199	1.2379	0.503278			1.82344	1.9777	1.39208	0.503278			1.03904	1.87294	3.35454	0.503278
	17.1435	4.82955	0.647683	1.2506			1.75106	1.97737	1.38545	1.2506			1.03617	17.1435	1.46739	1.2506
	23.737	2.87987	1.42159	0.758046			1.73297	1.95061	1.3756	0.758046			1.01894	23.737	6.26118	0.758046
	26.6008	2.56989	1.40098	1.2506			1.64652	1.94508	1.36338	1.2506			1.0132	26.6008	0.274367	1.2506
	4.76264	0.566143	1.66466	0.571217			1.64466	1.92296	1.33137	0.571217			1.00746	4.76264	2.18321	0.571217
	0.274367	16.6692		0.452325			1.62023	1.90665	1.33137	0.452325			1.00172	0.274367	2.07475	0.452325
	6.49978	2.19978		0.333433			1.61596	1.89412	1.32721	0.333433			0.995982	6.49978	5.39353	0.333433
	1.12232	1.205		1.55632			1.59874	1.88426	1.32328	1.55632			0.990241	1.12232	1.53246	1.55632
	1.08941	1.73045		1.2506			1.55872	1.86139	1.29449	1.2506			0.987371	1.08941	0.100836	1.2506
	0.64312	10.6572		0.125759			1.54465	1.86064	1.28301	0.125759			0.984501	0.64312	0.49128	0.125759
	32.9849	7.33931		0.724077			1.5389	1.85662	1.26896	0.724077			0.98163	32.9849	2.83395	0.724077
	0.100836	0.682832		0.0423036			1.53246	1.82344	1.25048	0.0423036			0.97302	0.100836	0.751576	0.0423036
	53.0275	1.22738		0.0144852			1.52488	1.80441	1.24566	0.0144852			0.97302	53.0275	7.84465	0.0144852
	31.9205	1.67468		0.0283944			1.48908	1.80093	1.24282	0.0283944			0.97302	31.9205	3.50638	0.0283944
	0.261607	3.87232		0.0283944			1.47192	1.78674	1.23738	0.0283944			0.967279	0.261607	3.07255	0.0283944
	3.61483	20.3515		0.000576			1.46739	1.77669	1.23134	0.000576			0.955798	3.61483	1.53246	0.000576
	5.27221	25.7125		0			1.44948	1.76262	1.22738	0			0.955798	5.27221	26.022	0
	2.93664	25.7514		0.0423036			1.44374	1.75106	1.17585	0.0423036			0.924225	2.93664	1.72769	0.0423036
	2.23597	2.62764		0.487398			1.40324	1.75076	1.14082	0.487398			0.915614	2.23597	8.77738	0.487398
	3.00577	0.566143		1.05767			1.39208	1.73297	1.13949	1.05767			0.907003	3.00577	1.27217	1.05767
	4.65647	22.9315		0.668218			1.3756	1.72098	1.13949	0.668218			0.904133	4.65647	0	0.668218
	60.0557	3.83342		0.333433			1.36352	1.70781	1.10505	0.333433			0.904133	60.0557	0.382823	0.333433
	10.5166	7.27574		0.390034			1.36338	1.69997	1.09853	0.390034			0.892652	10.5166	11.0116	0.390034
	0	64.0456		0.501307			1.33137	1.69633	1.08941	0.501307			0.892652	0	8.08325	0.501307
	0.469589	27.834		1.04377			1.33137	1.67468	1.05235	1.04377			0.892652	0.469589	3.91851	1.04377
	3.91851	6.69993		0.654308			1.32328	1.64652	1.04765	0.654308			0.892652	3.91851	75.7386	0.654308
	35.6772	6.49256		0.960311			1.32079	1.64466	1.01337	0.960311			0.863949	35.6772	3.57145	0.960311
	0.664811	1.51578		0.709945			1.29449	1.64092	1.00492	0.709945			0.863949	0.664811	1.48908	0.709945
	11.0899	13.2904		0.515216			1.28301	1.62023	0.951471	0.515216			0.861079	11.0899	8.53877	0.515216
	3.50638	11.1721		0.501307			1.25048	1.61596	0.930164	0.501307			0.855339	3.50638	29.3625	0.501307
	2.97563	2.80267		0.570853			1.24282	1.59874	0.914835	0.570853			0.843858	2.97563	2.29166	0.570853
	0.415651	5.95327		0.487398			1.23738	1.58737	0.910967	0.487398			0.835247	0.415651	26.2172	0.487398
	8.49548	2.16089		0			1.23134	1.57577	0.854438	0			0.809414	8.49548	3.54976	0
	2.95787	2.25813		0.690108			1.22738	1.55872	0.828199	0.690108				2.95787	4.04866	0.690108
	0.664762	0.780072		0.551945			1.17585	1.5389	0.816576	0.551945				0.664762	7.77957	0.551945
	3.07255	1.94696		0.292738			1.13949	1.53246	0.801075	0.292738				3.07255	3.09424	0.292738
	0	27.1452		0.657392			1.13949	1.52985	0.791616	0.657392				0	7.38913	0.657392
	2.51199	1.28829		0.390769			1.10505	1.52488	0.769809	0.390769				2.51199	2.53027	0.390769
	4.82955	4.15813		0.622615			1.09853	1.52411	0.765453	0.622615				4.82955	2.05306	0.622615
	2.87987	3.7896		0			1.08941	1.51029	0.765453	0				2.87987	2.35674	0
	2.56989	1.93126		0.07056			1.05235	1.5	0.749692	0.07056				2.56989	2.83395	0.07056
	0.566143	3.12311		0.95927			1.04765	1.49572	0.720829	0.95927				0.566143	55.0233	0.95927
	16.6692	2.51934		0.774122			1.01337	1.48908	0.682832	0.774122				16.6692	6.60824	0.774122
	2.19978	2.27627		0.700063			0.966077	1.48618	0.64353	0.700063				2.19978	0.664811	0.700063
	1.205	2.03779		2.11953			0.95444	1.47192	0.64312	2.11953				1.205	1.48908	2.11953
	1.73045	2.31737		0.428513			0.951471	1.46406	0.635231	0.428513				1.73045	8.03987	0.428513
	10.6572	1.30779		0.156962			0.930164	1.44948	0.614929	0.156962				10.6572	13.2241	0.156962
	7.33931	2.4028		0.897554			0.914835	1.44374	0.603694	0.897554				7.33931	1.77107	0.897554
	0.682832	2.29979		0.41617			0.910967	1.43265	0.602617	0.41617				0.682832	0.317749	0.41617
	1.22738	31.3118		0.9963			0.854438	1.42428	0.5681	0.9963				1.22738	0.382823	0.9963
	1.67468	1.91558		0.551945			0.834622	1.4079	0.564156	0.551945				1.67468	4.82955	0.551945
	3.87232	1.68833		0.354454			0.828199	1.40324	0.526066	0.354454				3.87232	0	0.354454
	20.3515	31.3118		0.268051			0.816576	1.39208	0.500075	0.268051				20.3515	26.5426	0.268051
	25.7125	1.6333		0.551945			0.801075	1.38113	0.469589	0.551945				25.7125	1.87953	0.551945
	25.7514	2.3562		0.100961			0.791616	1.3756	0.457233	0.100961				25.7514	6.32625	0.100961
	2.62764	2.11945		0.263253			0.769809	1.37486	0.452438	0.263253				2.62764	1.31555	0.263253
	0.566143	3.90721		0.715353			0.765453	1.36604	0.400961	0.715353				0.566143	6.49978	0.715353
	22.9315	1.52524		0.14733			0.765453	1.36454	0.394574	0.14733				22.9315	0.382823	0.14733
	3.83342	4.95004		0			0.751576	1.36338	0.388889	0				3.83342	16.2079	0
	7.27574	2.68237		0.292738			0.749692	1.35763	0.337386	0.292738				7.27574	15.4527	0.292738
	64.0456	1.47088		0.0777765			0.720829	1.34795	0	0.0777765				64.0456	4.81091	0.0777765
	27.834	6.57318		0.124146			0.682832	1.33467	0	0.124146				27.834	16.6198	0.124146
	6.69993	1.62546		0.680576			0.64353	1.33137	0	0.680576				6.69993	24.4009	0.680576
	6.49256	0.779705		0.263253			0.64312	1.33137	0	0.263253				6.49256	6.50444	0.263253
	1.51578	1.67279		1.50363			0.635231	1.32893	0	1.50363				1.51578	7.8318	1.50363
	13.2904	2.41833		0.402361			0.614929	1.32328	0	0.402361				13.2904	8.49548	0.402361
	11.1721	0.872897		0.29803			0.603694	1.32319	0	0.29803				11.1721	4.994	0.29803
	2.80267	1.2379		0			0.602617	1.30806	0	0				2.80267	6.02385	0
	5.95327	0.647683		0.379176			0.5681	1.29819	0	0.379176				5.95327	7.44275	0.379176
	2.16089	1.42159		1.30656			0.564156	1.29449		1.30656				2.16089	7.21389	1.30656
	2.25813	1.40098		1.24316			0.526066	1.28838		1.24316				2.25813	54.1063	1.24316
	0.780072	1.66466		0.761722			0.500075	1.28714		0.761722				0.780072	8.40394	0.761722
	1.94696	2.38726		0.182107			0.469589	1.28301		0.182107				1.94696	9.47956	0.182107
	5.21424	2.14652		0.0777765			0.468903	1.28061		0.0777765				5.21424	9.20493	0.0777765
	1.87867	1.49418		0.344399			0.457233	1.26502		0.344399				1.87867	8.35817	0.344399
	1.10105	2.05333		0.0545919			0.452438	1.25048		0.0545919				1.10105	7.16812	0.0545919
	0	0.981621		0.367584			0.400961	1.2429		0.367584				0	8.60991	0.367584
	2.19978	2.58141		0.0429996			0.394574	1.2429		0.0429996				2.19978	10.3034	0.0429996
	3.32777	1.03598		0.784907			0.388889	1.24282		0.784907				3.32777	18.5422	0.784907
	3.5806	1.06705		1.02835			0.382823	1.23738		1.02835				3.5806	9.54821	1.02835
	2.0831	2.61343		0.305081			0.337386	1.23134		0.305081				2.0831	11.196	0.305081
	30.4535	2.10376		0.715353			0	1.22738		0.715353				30.4535	12.4318	0.715353
	2.38726	3.24856		1.41089			0	1.2239		1.41089				2.38726	79.1401	1.41089
	2.68237	3.2172		0.240069			0	1.20838		0.240069				2.68237	11.0899	0.240069
	3.18716	1.56273		1.59637			0	1.17585		1.59637				3.18716	5.20852	1.59637
	1.52524	2.38604		0.506692			0	1.17206		0.506692				1.52524	0.452437	0.506692
	0.779705	1.93126		0.657392			0	1.17189		0.657392				0.779705	2.44829	0.657392
	1.47088	1.24909		0.0429996			0	1.15997		0.0429996				1.47088	0.792157	0.0429996
	1.68833	1.42428		0.738538			0	1.15508		0.738538				1.68833	0.664763	0.738538
	2.14652	1.25343		1.28338			0	1.13949		1.28338				2.14652	2.83048	1.28338
	1.49418	5.29951		0.0582168			0	1.13949		0.0582168				1.49418	1.77107	0.0582168
	4.01035	3.36618		0.680576			0	1.13306		0.680576				4.01035	1.25048	0.680576
	21.1111			0.228476			0	1.11653		0.228476				21.1111	6.97699	0.228476
	2.05333			0.425546				1.10505		0.425546				2.05333	60.0557	0.425546
	1.22237			0.355992				1.09853		0.355992				1.22237	0.469589	0.355992
	27.1452			0.332807				1.08941		0.332807				27.1452	17.5841	0.332807
	1.67279			0.866053				1.08124		0.866053				1.67279	12.5951	0.866053
	5.0044			1.05153				1.05235		1.05153				5.0044	1.31555	1.05153
	1.47088			0.483507				1.04765		0.483507				1.47088	31.9205	0.483507
	2.38726			0.645799				1.03619		0.645799				2.38726	0.415651	0.645799
	2.31737			1.37611				1.03258		1.37611				2.31737	8.1362	1.37611
	1.82035			0.280394				1.03258		0.280394				1.82035	3.00577	0.280394
	2.41833			0.216884				1.01337		0.216884				2.41833	2.45786	0.216884
	2.36397			0.645799				0.968027		0.645799				2.36397	1.01337	0.645799
	0.981621			1.01675				0.951471		1.01675				0.981621	4.42536	1.01675
	1.42428			0.425546				0.949871		0.425546				1.42428	3.25482	0.425546
	1.2379			0.773315				0.946088		0.773315				1.2379	10.6194	0.773315
	4.95004			1.10949				0.944269		1.10949				4.95004	0	1.10949
	1.30779			0.819684				0.930164		0.819684				1.30779	12.1008	0.819684
	2.3562			0.344399				0.914835		0.344399				2.3562	2.57731	0.344399
	2.03779			0.59943				0.910967		0.59943				2.03779	7.73589	0.59943
	8.11079			1.01675				0.908175		1.01675				8.11079	1.12232	1.01675
	2.58141			0.774122				0.896531		0.774122				2.58141	2.63022	0.774122
	1.86694			0.228476				0.894582		0.228476				1.86694	2.78894	0.228476
	1.25343			0.59943				0.892312		0.59943				1.25343	3.69889	0.59943
	1.03598			0.564653				0.874116		0.564653				1.03598	3.23897	0.564653
	2.4028			0.506692				0.858173		0.506692				2.4028	26.5495	0.506692
	0.872897			2.29191				0.854438		2.29191				0.872897	0.261607	2.29191
	1.40098			1.15586				0.838417		1.15586				1.40098	1.47192	1.15586
	1.06705			1.46885				0.828199		1.46885				1.06705	2.31913	1.46885
	0.647683			0.506692				0.817177		0.506692				0.647683	2.24651	0.506692
	2.04556			1.7007				0.816576		1.7007				2.04556	19.2151	1.7007
	5.29951			0				0.803955		0				5.29951	53.0275	0
	1.83717			0.181649				0.801075		0.181649				1.83717	2.93918	0.181649
	1.42159			0.216884				0.791616		0.216884				1.42159	2.97563	0.216884
	2.61343			0.831276				0.769809		0.831276				2.61343	4.47026	0.831276
	2.11945			0.587838				0.765453		0.587838				2.11945	13.8026	0.587838
	1.54705			0.437138				0.765453		0.437138				1.54705	5.12945	0.437138
	2.10376			0.205292				0.75687		0.205292				2.10376	1.12289	0.205292
	3.24856			0.471915				0.749692		0.471915				3.24856	0.925851	0.471915
	1.39807			0.390769				0.734547		0.390769				1.39807	64.0456	0.390769
	2.29979			0.367584				0.729391		0.367584				2.29979	7.29694	0.367584
	3.18583			0.170515				0.721728		0.170515				3.18583	4.80105	0.170515
	1.52352			0.622615				0.720829		0.622615				1.52352	2.28874	0.622615
	31.3118			0.784316				0.690469		0.784316				31.3118	18.7583	0.784316
	1.28829			0.656785				0.682832		0.656785				1.28829	2.22306	0.656785
	31.3118			0.791028				0.663384		0.791028				31.3118	2.05885	0.791028
	2.94276			0.878286				0.647808		0.878286				2.94276	1.205	0.878286
	4.15813			0.807809				0.64353		0.807809				4.15813	1.73045	0.807809
	3.2172			1.38841				0.64312		1.38841				3.2172	2.87987	1.38841
	1.56273			0.787672				0.635231		0.787672				1.56273	11.1721	0.787672
	2.38604			1.10986				0.624425		1.10986				2.38604	7.95375	1.10986
	1.66466			0.629936				0.621715		0.629936				1.66466	3.50384	0.629936
	6.57318			1.45553				0.614929		1.45553				6.57318	7.85523	1.45553
	3.7896			0.881642				0.603694		0.881642				3.7896	7.28052	0.881642
	1.93126			1.51594				0.602617		1.51594				1.93126	13.2904	1.51594
	1.97047			0.764179				0.601065		0.764179				1.97047	3.42174	0.764179
	2.43309			0.656785				0.579832		0.656785				2.43309	14.1798	0.656785
	1.93126			0.821233				0.5681		0.821233				1.93126	2.10254	0.821233
	3.12311			1.39177				0.566143		1.39177				3.12311	3.5806	1.39177
	1.91558			0.801096				0.566143		0.801096				1.91558	2.02475	0.801096
	2.70753			1.11992				0.564156		1.11992				2.70753	2.0831	1.11992
	1.77444			0.576239				0.554258		0.576239				1.77444	25.7514	0.576239
	2.51934			0.646717				0.526066		0.646717				2.51934	34.8726	0.646717
	2.27627			1.26759				0.514337		1.26759				2.27627	4.1057	1.26759
	1.65682			0.744043				0.506365		0.744043				1.65682	31.1191	0.744043
	1.62546			1.06287				0.500075		1.06287				1.62546	2.95826	1.06287
	1.88421			0.670209				0.488431		0.670209				1.88421	2.25813	0.670209
	3.61709			1.00582				0.469589		1.00582				3.61709	30.7496	1.00582
	1.6333			0.777604				0.457233		0.777604				1.6333	5.42817	0.777604
	2.44877			0.676921				0.452438		0.676921				2.44877	2.29702	0.676921
	3.36618			0.760823				0.424731		0.760823				3.36618	0.780072	0.760823
	1.24909			0.633292				0.400961		0.633292				1.24909	1.94696	0.633292
	1.96262			1.85826				0.399725		1.85826				1.96262	1.84972	1.85826
	3.90721			0.572883				0.394574		0.572883				3.90721	1.53855	0.572883
				1.21054				0.388889		1.21054					20.0726	1.21054
				0.45542				0.382823		0.45542					2.16089	0.45542
				0.804452				0.374842		0.804452					0.566143	0.804452
				0.425215				0.357227		0.425215					2.37482	0.425215
				0.995749				0.337386		0.995749					1.36352	0.995749
				0.972256				0.335125		0.972256					16.6692	0.972256
				0.472201				0.335125		0.472201					5.95327	0.472201
				0.881642				0.317749		0.881642					0.663384	0.881642
				1.3817				0.312796		1.3817					3.32777	1.3817
				1.66025				0.261607		1.66025					2.0442	1.66025
				1.2978				0.240112		1.2978					0.721728	1.2978
				0.519186				0		0.519186					10.4263	0.519186
				0.435284				0		0.435284					25.7125	0.435284
				1.59649				0		1.59649					7.27574	1.59649
				1.81463				0		1.81463					25.518	1.81463
				0.982325				0		0.982325					15.2883	0.982325
				1.04945				0		1.04945					2.72488	1.04945
				0.760823				0		0.760823					1.22738	0.760823
				1.03938				0		1.03938					22.9315	1.03938
				0.921915				0		0.921915					2.70543	0.921915
				0.693702				0		0.693702					3.83342	0.693702
				0.650073				0		0.650073					45.2579	0.650073
				0.807809				0		0.807809					0.916209	0.807809
				0.643361				0		0.643361					2.80267	0.643361
				0.727263				0		0.727263					0.566143	0.727263
				1.01924						1.01924					0.838417	1.01924
				0.713838						0.713838					16.9414	0.713838
				0.562815						0.562815					4.78638	0.562815
				0.707126						0.707126					1.63579	0.707126
				1.01588						1.01588					4.24183	1.01588
				0.760823						0.760823					0.449455	0.760823
				0.9689						0.9689					1.67468	0.9689
				0.640004						0.640004					59.3188	0.640004
				0.918559						0.918559					0.935657	0.918559
				1.12328						1.12328					0.896761	1.12328
				0.814521						0.814521					0.468903	0.814521
				0.619868						0.619868					2.68599	0.619868
				0.566171						0.566171					1.05235	0.566171
				0.646717						0.646717					0.974553	0.646717
				1.78107						1.78107					1.59689	1.78107
				0.599731						0.599731					5.58375	0.599731
				0.982325						0.982325					6.6145	0.982325
				0.596375						0.596375					4.82528	0.596375
				1.09308						1.09308					0.682832	1.09308
				0.965544						0.965544					2.19978	0.965544
				0.744043						0.744043					3.40557	0.744043
				1.06623						1.06623					21.9396	1.06623
				0.505761						0.505761					3.87232	0.505761
				0.942052						0.942052					5.46706	0.942052
				0.163119						0.163119					2.19978	0.163119
				0.0762061						0.0762061					5.21424	0.0762061
				0.188311						0.188311					2.62764	0.188311
				0.120292						0.120292					1.92751	0.120292
				0.295377						0.295377					4.33908	0.295377
				0.0736869						0.0736869					23.4177	0.0736869
				0.221061						0.221061					9.57061	0.221061
				0.163119						0.163119					9.24	0.163119
				0.0673888						0.0673888					2.64709	0.0673888
				0.184532						0.184532					1.13014	0.184532
				0.107696						0.107696					2.58875	0.107696
				0.163119						0.163119					22.2313	0.163119
				0.131629						0.131629					1.34407	0.131629
				0.188311						0.188311					1.70587	0.188311
				0.464164						0.464164					1.98236	0.464164
				0.231137						0.231137					5.59398	0.231137
				0.3508						0.3508					27.834	0.3508
				0.546039						0.546039					4.66083	0.546039
				0.0321199						0.0321199					5.68038	0.0321199
				0.216022						0.216022					1.10105	0.216022
				0.0472352						0.0472352					1.98236	0.0472352
				0.06361						0.06361					10.6572	0.06361
				0.404963						0.404963					0.66904	0.404963
				0.121552						0.121552					6.33704	0.121552
				0.218541						0.218541					2.72542	0.218541
				0.116513						0.116513					5.11012	0.116513
				0.0762061						0.0762061					2.56989	0.0762061
				0.0724273						0.0724273					1.74043	0.0724273
				0.197128						0.197128					2.25884	0.197128
				0.0774657						0.0774657					45.3564	0.0774657
				0.0434563						0.0434563					1.86139	0.0434563
				0.129109						0.129109					0.910967	0.129109
				0.362136						0.362136					52.1476	0.362136
				0.105177						0.105177					10.9337	0.105177
				0.202166						0.202166					6.69993	0.202166
				0.163119						0.163119					1.99964	0.163119
				0.154302						0.154302					20.3515	0.154302
				0.0850233						0.0850233					6.49256	0.0850233
				0.121552						0.121552					1.37754	0.121552
				0.19083						0.19083					1.87867	0.19083
				0.154302						0.154302					14.4934	0.154302
				0.148004						0.148004					18.3124	0.148004
				0.0686484						0.0686484					1.61947	0.0686484
				0.284041						0.284041					52.5278	0.284041
				0.108956						0.108956					6.21607	0.108956
				0.156821						0.156821					35.7657	0.156821
				0.562413						0.562413					1.51578	0.562413
				0.154302						0.154302					7.33931	0.154302
				0.0623504						0.0623504					0.910967	0.0623504
				0.125331						0.125331					8.87727	0.125331
				0.178234						0.178234					0	0.178234
				0.113994						0.113994					0	0.113994
				0.170676						0.170676					6.47528	0.170676
				0.179494						0.179494					16.93	0.179494
				0.236176						0.236176					18.4334	0.236176
				0.38229						0.38229					12.8345	0.38229
				0.130369						0.130369					1.93051	0.130369
				0.210984						0.210984					0.617198	0.210984
				0.154302						0.154302					56.2085	0.154302
				0.262628						0.262628					0.997369	0.262628
				0.163119						0.163119					3.07103	0.163119
				0.103917						0.103917					5.17924	0.103917
				0.184532						0.184532					0.444394	0.184532
				0.174455						0.174455					0.427113	0.174455
				0.0233027						0.0233027					1.56763	0.0233027
				0.335685						0.335685					0.824564	0.335685
				0.105177						0.105177					4.19426	0.105177
				0.0799849						0.0799849					2.95006	0.0799849
				0.135407						0.135407					3.96035	0.135407
				0.106437						0.106437					5.82048	0.106437
				0.212243						0.212243					0.75687	0.212243
				0.115254						0.115254					1.15783	0.115254
				0.0825041						0.0825041					9.49207	0.0825041
				0.12785						0.12785					14.0721	0.12785
				0.0951001						0.0951001					12.6824	0.0951001
				0.194609						0.194609					0.964109	0.194609
				0.124071						0.124071					1.86064	0.124071
				0.2853						0.2853					1.1263	0.2853
				0.0560524						0.0560524					1.00916	0.0560524
				0.306714						0.306714					0.621715	0.306714
				0.72478						0.72478					20.5123	0.72478
				0.852949						0.852949					2.97342	0.852949
				0.530458						0.530458					18.571	0.530458
				0.513919						0.513919					16.3702	0.513919
				0.699972						0.699972					2.42379	0.699972
				0.956312						0.956312					0.937078	0.956312
				1.31188						1.31188					8.74045	1.31188
				0.418826						0.418826					1.20739	0.418826
				0.985254						0.985254					2.10392	0.985254
				0.505651						0.505651					0.400961	0.505651
				0.613148						0.613148					1.43265	0.613148
				0.687569						0.687569					4.30642	0.687569
				0.840546						0.840546					7.85905	0.840546
				0.799201						0.799201					1.22541	0.799201
				0.691703						0.691703					1.13981	0.691703
				0.431229						0.431229					0.500075	0.431229
				0.728914						0.728914					6.30173	0.728914
				0.600744						0.600744					1.17135	0.600744
				0.774394						0.774394					1.93723	0.774394
				0.811604						0.811604					0.603694	0.811604
				0.294791						0.294791					1.03619	0.294791
				0.555265						0.555265					0.896531	0.555265
				0.369212						0.369212					1.79757	0.369212
				0.232773						0.232773					9.83273	0.232773
				1.07621						1.07621					2.64004	1.07621
				0.877756						0.877756					14.0288	0.877756
				0.563534						0.563534					18.8792	0.563534
				0.137679						0.137679					1.10827	0.137679
				0.179024						0.179024					3.64019	0.179024
				0.298925						0.298925					10.4546	0.298925
				0.154217						0.154217					1.24343	0.154217
				0.42296						0.42296					1.34705	0.42296
				0.311329						0.311329					1.25694	0.311329
				0.418826						0.418826					1.45517	0.418826
				0.348539						0.348539					10.3573	0.348539
				0.489113						0.489113					1.17585	0.489113
				0.530458						0.530458					6.69647	0.530458
				0.286521						0.286521					3.2167	0.286521
				0.394019						0.394019					1.49572	0.394019
				0.985254						0.985254					3.67172	0.985254
				0.484978						0.484978					1.39661	0.484978
				0.757856						0.757856					0.973119	0.757856
				0.671031						0.671031					3.81138	0.671031
				0.501516						0.501516					0.946088	0.501516
				0.327867						0.327867					1.09926	0.327867
				0.803335						0.803335					3.50954	0.803335
				0.274118						0.274118					1.72098	0.274118
				0.55113						0.55113					8.53497	0.55113
				0.881891						0.881891					1.27497	0.881891
				0.360943						0.360943					17.1435	0.360943
				0.637955						0.637955					7.85364	0.637955
				0.658627						0.658627					1.03619	0.658627
				0.629686						0.629686					1.11729	0.629686
				0.84468						0.84468					8.84319	0.84468
				0.948043						0.948043					1.45067	0.948043
				0.55113						0.55113					1.91921	0.55113
				1.01833						1.01833					0	1.01833
				0.497381						0.497381					5.67988	0.497381
				0.183159						0.183159					0.295024	0.183159
				0.464305						0.464305					15.6186	0.464305
				0.617282						0.617282					1.49572	0.617282
				0.460171						0.460171					9.04799	0.460171
				0.542861						0.542861					1.50022	0.542861
				0.910832						0.910832					0.801922	0.910832
				0.501516						0.501516					4.33827	0.501516
				1.1341						1.1341					26.8205	1.1341
				0.584206						0.584206					0.0817535	0.584206
				0.770259						0.770259					1.04147	0.770259
				0.617282						0.617282					9.47453	0.617282
				1.00593						1.00593					0	1.00593
				0.76199						0.76199					14.7263	0.76199
				0.604879						0.604879					0	0.604879
				0.906698						0.906698					1.08124	0.906698
				0.472574						0.472574					0.635231	0.472574
				0.621417						0.621417					3.22749	0.621417
				0.493247						0.493247					20.5201	0.493247
				0.480843						0.480843					0	0.480843
				0.282387						0.282387					2.00118	0.282387
				0.650358						0.650358					17.6676	0.650358
				0.199697						0.199697					0	0.199697
				0.613675						0.613675					12.8069	0.613675
				0.773219						0.773219					1.00592	0.773219
				0.419943						0.419943					29.9662	0.419943
				0.787464						0.787464					32.4455	0.787464
				0.630769						0.630769					0.0817535	0.630769
				0.736182						0.736182					13.9976	0.736182
				0.380057						0.380057					0	0.380057
				0.781766						0.781766					0	0.781766
				0.676353						0.676353					6.27547	0.676353
				1.28889						1.28889					0	1.28889
				0.682051						0.682051					26.0474	0.682051
				0.707692						0.707692					0	0.707692
				0.502564						0.502564					1.23893	0.502564
				0.442735						0.442735					26.5539	0.442735
				0.670655						0.670655					15.1884	0.670655
				0.613675						0.613675					2.7797	0.613675
				0.901424						0.901424					0	0.901424
				0.459829						0.459829					0	0.459829
				0.37151						0.37151					23.737	0.37151
				0.736182						0.736182					3.29779	0.736182
				0.437037						0.437037					0.961493	0.437037
				0.841596						0.841596					0	0.841596
				0.875784						0.875784					0	0.875784
				0.34302						0.34302					0	0.34302
				0.6849						0.6849					0	0.6849
				0.969801						0.969801					19.1606	0.969801
				0.568091						0.568091					3.07642	0.568091
				0.607977						0.607977					0	0.607977
				0.699145						0.699145					0	0.699145
				0.870085						0.870085					22.6795	0.870085
				0.607977						0.607977					2.09005	0.607977
				0.687749						0.687749					15.7749	0.687749
				0.739031						0.739031					1.68128	0.739031
				0.368661						0.368661					1.0859	0.368661
				1.29459						1.29459					0.720829	1.29459
				0.277493						0.277493					10.0382	0.277493
				0.385755						0.385755					4.92206	0.385755
				0.579487						0.579487					2.71618	0.579487
				0.57094						0.57094					18.1279	0.57094
				0.59943						0.59943					1.86323	0.59943
				0.582336						0.582336					2.7894	0.582336
				0.411396						0.411396					2.30441	0.411396
				0.559544						0.559544					37.275	0.559544
				0.693447						0.693447					4.37794	0.693447
				1.8416						1.8416					1.59853	1.8416
				1.02963						1.02963					5.78971	1.02963
				0.787464						0.787464					12.025	0.787464
				0.719088						0.719088					35.4262	0.719088
				0.622222						0.622222					1.92328	0.622222
				0.682051						0.682051					28.993	0.682051
				0.687749						0.687749					0.757109	0.687749
				0.536752						0.536752					0.614929	0.536752
				0.676353						0.676353					1.35249	0.676353
				1.34302						1.34302					47.3587	1.34302
				0.630769						0.630769					4.03971	0.630769
				0.556695						0.556695					2.23223	0.556695
				0.525356						0.525356					2.34853	0.525356
				0.904273						0.904273					1.09853	0.904273
				0.479772						0.479772					0.525	0.479772
				0.536752						0.536752					2.83382	0.536752
				0.981197						0.981197					22.6721	0.981197
				0.813105						0.813105					1.07701	0.813105
				0.240456						0.240456					9.41926	0.240456
				0.42849						0.42849					1.03258	0.42849
				0.51396						0.51396					0.306991	0.51396
				0.294587						0.294587					14.3062	0.294587
				0.360114						0.360114					0.561611	0.360114
				0.673504						0.673504					1.69905	0.673504
				0.516809						0.516809					30.3982	0.516809
				0.471225						0.471225					7.88308	0.471225
				0.710541						0.710541					0.823708	0.710541
				0.867236						0.867236					24.1064	0.867236
				1.1151						1.1151					2.90463	1.1151
				0.482621						0.482621					4.00377	0.482621
				0.858689						0.858689					7.81843	0.858689
				0.536752						0.536752					3.73202	0.536752
				0.37151						0.37151					25.0975	0.37151
				0.28604						0.28604					0.337386	0.28604
				0.34302						0.34302					27.5099	0.34302
				0.334473						0.334473					0.881517	0.334473
				0.604404						0.604404					0.526066	0.604404
				0.540581						0.540581					0.908175	0.540581
				0.345921						0.345921					34.6827	0.345921
				0.64908						0.64908					45.3669	0.64908
				0.687374						0.687374					0.0942249	0.687374
				0.53739						0.53739					0.614929	0.53739
				0.45442						0.45442					7.10722	0.45442
				0.396979						0.396979					1.32328	0.396979
				0.629933						0.629933					18.5997	0.629933
				0.674609						0.674609					1.03258	0.674609
				0.639506						0.639506					57.7969	0.639506
				0.349112						0.349112					26.6008	0.349112
				1.17243						1.17243					15.9003	1.17243
				0.355494						0.355494					1.67239	0.355494
				0.684183						0.684183					0.828199	0.684183
				0.304436						0.304436					31.4499	0.304436
				0.486331						0.486331					9.96821	0.486331
				0.559728						0.559728					24.2411	0.559728
				0.811829						0.811829					0.18541	0.811829
				0.097011						0.097011					4.0854	0.097011
				0.352303						0.352303					39.9421	0.352303
				0.543772						0.543772					1.27138	0.543772
				0.438464						0.438464					1.38769	0.438464
				0.476758						0.476758					0.457233	0.476758
				0.419317						0.419317					26.563	0.419317
				0.652271						0.652271					3.04507	0.652271
				0.34273						0.34273					0.624425	0.34273
				0.620359						0.620359					1.72934	0.620359
				0.333156						0.333156					0.602617	0.333156
				0.310818						0.310818					12.655	0.310818
				0.444846						0.444846					0.312796	0.444846
				0.365067						0.365067					2.02819	0.365067
				0.610786						0.610786					7.8212	0.610786
				0.869269						0.869269					1.00589	0.869269
				0.652271						0.652271					0.677745	0.652271
				0.665036						0.665036					0.835231	0.665036
				0.253377						0.253377					0.711655	0.253377
				0.444846						0.444846					2.46353	0.444846
				0.808637						0.808637					2.9433	0.808637
				0.444846						0.444846					17.1543	0.444846
				0.368259						0.368259					1.15508	0.368259
				0.291671						0.291671					1.40297	0.291671
				0.53739						0.53739					20.0556	0.53739
				0.195937						0.195937					7.7386	0.195937
				0.208701						0.208701					0.769809	0.208701
				0.37145						0.37145					2.59613	0.37145
				0.154452						0.154452					13.2545	0.154452
				0.262951						0.262951					44.7228	0.262951
				0.266142						0.266142					1.71266	0.266142
				0.438464						0.438464					0.944269	0.438464
				1.24902						1.24902					0.791616	1.24902
				0.282098						0.282098					0.733463	0.282098
				0.320391						0.320391					1.38452	0.320391
				0.365067						0.365067					1.7148	0.365067
				0.390597						0.390597					1.06058	0.390597
				0.349112						0.349112					0.87968	0.349112
				0.460802						0.460802					5.361	0.460802
				0.575683						0.575683					0.854438	0.575683
				0.224657						0.224657					2.1155	0.224657
				0.489522						0.489522					2.36895	0.489522
				0.352303						0.352303					9.0833	0.352303
				0.278907						0.278907					29.9812	0.278907
				0.253377						0.253377					12.5145	0.253377
				0.834167						0.834167					1.40976	0.834167
				0.933092						0.933092					16.9966	0.933092
				0.658653						0.658653					1.63484	0.658653
				0.505478						0.505478					0.529925	0.505478
				0.575683						0.575683					14.4174	0.575683
				0.489522						0.489522					7.07596	0.489522
				0.37145						0.37145					0.930164	0.37145
				0.37145						0.37145					27.9491	0.37145
				0.23423						0.23423					0.813424	0.23423
				0.553345						0.553345					0.704386	0.553345
				0.448037						0.448037					24.2373	0.448037
				0.298053						0.298053					0.951471	0.298053
				0.275715						0.275715					0.734547	0.275715
				0.444846						0.444846					4.01029	0.444846
				0.633124						0.633124					0.394574	0.633124
				0.451229						0.451229					1.51751	0.451229
				0.173599						0.173599					5.05441	0.173599
				0.377848						0.377848					0.925137	0.377848
				0.287577						0.287577					9.45191	0.287577
				0.356355						0.356355					0.914835	0.356355
				0.43373						0.43373					13.0136	0.43373
				0.597077						0.597077					3.58382	0.597077
				0.205903						0.205903					1.08482	0.205903
				0.459521						0.459521					57.2309	0.459521
				0.373549						0.373549					16.1477	0.373549
				0.12423						0.12423					1.15694	0.12423
				0.751827						0.751827					2.62851	0.751827
				0.622869						0.622869					9.74559	0.622869
				0.468119						0.468119					4.87794	0.468119
				0.167216						0.167216					13.5434	0.167216
				3.39977						3.39977					1.87294	3.39977
				0.373549						0.373549					7.97745	0.373549
				0.373549						0.373549					1.17206	0.373549
				0.369251						0.369251					1.55872	0.369251
				0.446626						0.446626					1.90735	0.446626
				0.360653						0.360653					38.8191	0.360653
				0.321966						0.321966					2.73088	0.321966
				0.274681						0.274681					8.59853	0.274681
				0.592778						0.592778					1.2239	0.592778
				0.145723						0.145723					6.55441	0.145723
				0.321966						0.321966					8.95404	0.321966
				0.360653						0.360653					3.70147	0.360653
				0.661556						0.661556					43.2162	0.661556
				0.605674						0.605674					5.49559	0.605674
				0.33916						0.33916					2.31912	0.33916
				0.468119						0.468119					0.554258	0.468119
				0.150022						0.150022					3.23088	0.150022
				0.377848						0.377848					0.399725	0.377848
				0.429431						0.429431					7.68383	0.429431
				0.0769451						0.0769451					3.81912	0.0769451
				0.541195						0.541195					3.09853	0.541195
				0.15432						0.15432					3.06912	0.15432
				0.257487						0.257487					0.765453	0.257487
				0.403639						0.403639					1.02816	0.403639
				0.43373						0.43373					22.4368	0.43373
				0.132827						0.132827					2.28971	0.132827
				0.399341						0.399341					2.76029	0.399341
				0.352056						0.352056					3.56912	0.352056
				0.545494						0.545494					1.17206	0.545494
				1.16879						1.16879					3.41756	1.16879
				0.356355						0.356355					70.2097	0.356355
				0.416535						0.416535					25.1738	0.416535
				0.498209						0.498209					0.729391	0.498209
				0.210202						0.210202					33.7401	0.210202
				0.274681						0.274681					2.55735	0.274681
				0.738931						0.738931					11.5538	0.738931
				0.218799						0.218799					3.16667	0.218799
				0.261785						0.261785					3.47133	0.261785
				0.205903						0.205903					0.388889	0.205903
				0.683049						0.683049					0.5681	0.683049
				0.468119						0.468119					0.424731	0.468119
				0.111334						0.111334					2.32437	0.111334
				0.824903						0.824903					0.801075	0.824903
				1.01404						1.01404					20.7652	1.01404
				0.536896						0.536896					65.4785	0.536896
				0.554091						0.554091					1.5	0.554091
				0.790514						0.790514					0.836918	0.790514
				0.829202						0.829202					70.6756	0.829202
				0.536896						0.536896					19.224	0.536896
				0.223098						0.223098					1.78674	0.223098
				0.296174						0.296174					2.86201	0.296174
				0.334862						0.334862					0.263441	0.334862
				0.240292						0.240292					0.281362	0.240292
				0.446626						0.446626					4.54659	0.446626
				1.29345						1.29345					3.7043	1.29345
				0.18441						0.18441					0.0842294	0.18441
				0.403639						0.403639					70.6756	0.403639
				0.352056						0.352056					4.42433	0.352056
				0.360653						0.360653					0.388889	0.360653
				0.601376						0.601376					8.29211	0.601376
				0.321966						0.321966					8.48925	0.321966
				0.438028						0.438028					1.5	0.438028
				0.390744						0.390744					0.281362	0.390744
				0.558389						0.558389					0.854839	0.558389
				1.04413						1.04413					0.335125	1.04413
				0.296174						0.296174					29.0269	0.296174
				0.545494						0.545494					7.00179	0.545494
															51.7688
															1.32079
															2.80824
															0.496416
															4.06272
															3.1129
															70.6756
															25.9803
															0.514337
															66.3566
															45.3531
															8.20251
															2.00179
															6.69713
															43.7043
															1.73297
															0.818996
															68.9731
															3.79391
															16.5358
															0.24552
															48.095
															40.3889
															1.57168
															0.478495
															5.78315
															3.09498
															4.6362
															0.603943
															0.173835
															5.99821
															0.335125
															0.496416
															3.10891
															10.9872
															2.04809
															1.75106
															3.71712
															34.7807
															5.11101
															31.8908
															1.75106
															2.98161
															0.364922
															0.874116
															51.2119
															3.12936
															4.24404
															0.746818
															34.5193
															39.4183
															4.70721
															15.3908
															3.73486
															4
															14.6202
															11.2899
															13.9046
															3.49081
															1.04385
															2.16125
															3.57567
															48.666
															0.12447
															1.97737
															3.42008
															4.50919
															2.68458
															3.57567
															41.0422
															2.65629
															51.4596
															32.9092
															27.0881
															51.2807
															1.90665
															0.506365
															6.00551
															0
															51.2807
															1.90665
															5.9367
															1.5389
															14.056
															3.91376
															4.36775
															3.68883
															9.65229
															18.4321
															7.05138
															0.944837
															19.1202
															4.76379
															27.1294
															6.17064
															51.3358
															29.0422
															0.647808
															4.11315
															7.6156
															2.82603
															1.79349
															5.15229
															3.78991
															40.2814
															70.6756
															1.28495
															47.9158
															53.8656
															23.3638
															20.3351
															2.12724
															3.41756
															62.9875
															4.81912
															3.05441
															2.51442
															2.06912
															4.20147
															1.62796
															2.73088
															1.10766
															0.357227
															48.6574
															0.690469
															6.33382
															2.24111
															0.892031
															6.6708
															2.42773
															3.84213
															8.99838
															0.882656
															37.0102
															1.98341
															1.14472
															0.728229
															0.863744
															1.75076
															1.30806
															23.5296
															0.576778
															0.803955
															0.753471
															0.488431
															0.564156
															0.816576
															8.42206
															2.89903
															0.488431
															1.43131
															9.35587
															1.9777
															2.77611
															0.374842
															1.71266
															0.602617
															15.6967
															5.53681
															6.17748
															0.966077
															19.371
															6.4769
															0.841817
															5.5372
															0.968027
															0.966077
															3.38763
															0.922462
															2.12915
															4.6383
															4.48596
															2.34684
															0.56456
															20.4179
															1.53297
															0.950893
															0.858173
															1.41449
															0.61092
															1.11058
															1.51029
															0.847871
															21.1279
															0.765453
															3.86323
															0.956044
															5.11324
															14.275
															6.1583
															3.02426
															1.80441
															33.1868
															1.21875
															2.32641
															1.29917

## Sheet: Figure 6a,c,d,g,h
Figure 6a	Naive	Adjuvant	CIA		Figure 6c	Post days after second immunzation	CIA-SR-A	CIA-Saline		Figure 6d	Post days after second immunzation	CIA-SR-A													CIA-Saline
Mouse SR-A (ng/mL)					Incidence (%)					Arthritis Score		n1	n2	n3	n4	n5	n6	n7	n8	n9	n10	n11	n12	n13	n1	n2	n3	n4	n5	n6	n7	n8	n9	n10	n11	n12	n13
	2.295	2.65	3.075			0	0	0			0	0	0	0	0	0	0	0	0	0	0	0	0	0	0	0	0	0	0	0	0	0	0	0	0	0	0
	2.675	2.315	2.795			2	84.6	15.3			2	1	2	4	1	4	4	2	3	3	4	4	0	0	1	2	0	0	0	0	0	0	0	0	0	0	0
	2.68	2.285	2.425			4	84.6	69.2			4	2	6	10	6	6	4	5	7	6	7	7	0	0	3	6	3	4	1	1	1	1	4	0	0	0	0
	2.66	2.715	3.225			6	84.6	76.9			6	3	12	13	11	8	9	9	14	12	16	13	0	0	4	9	8	8	6	2	4	5	6	5	0	0	0
	2.525	2.505	2.575			8	84.6	84.6			8	5	16	12	12	12	12	11	16	14	16	15	0	0	8	14	6	14	5	5	10	9	10	6	5	0	0
	2.5	2.38	2.765			10	84.6	84.6			10	8	14	13	12	14	14	14	16	14	16	16	0	0	13	14	12	13	10	5	11	10	12	9	9	0	0
	2.8	3	2.475
	2.275	2.63	4.5
	2.445	2.425	2.325
	2.815		2.445
	2.485		2.555
	2.615		2.98		Figure 6g		Naive	CIA-SR-A	CIA-Saline		Figure 6h		Naive	CIA-SR-A	CIA-Saline
	2.74		2.425		IL-17A (pg/mL)	n1	30.858	422.921	228.3		Th17 (%)	n1	1	2.5	1.1
	2.69		3.09			n2	0	298.815	231.121			n2	1	2.6	0.9
	3.4		3.305			n3	30.858	631.646	149.323			n3	0.8	2.7	1.3
	3.08		3.21			n4	25.2168	642.928	154.964			n4	0.6	1.8	1.3
	2.865		2.805			n5	73.167	222.659	121.117			n5		2	1.3
	2.205		2.48									n6		1.4	1.9
	2.785		2.935									n7		1.6
	2.47		2.565
			2.405
			2.755
			2.56
			3.38
			3.54
			2.735
			2.98
			2.38
			3.04
			3.13
			3.525
			3.885
			2.935
			3.365
			3.28
			2.475

## Sheet: Figure 7a,b,e,f
Figure 7a									Figure 7b
SR-A (ng/mL)		n1		n2		n3			Incidence	weeks after CIA induction	WT (%)	SR-A-/- (%)
	naïve	0.679477	0.538078	0.570192	0.4405	0.83706	0.914812			0	0	0
	1	1.22297	1.01295	1.08664	0.908676	0.803278	0.739067			1	0	0
	3	1.40475	1.09288	1.22632	0.918483	1.20869	0.963125			2	0	0
	12	1.93852	1.84513	1.98485	1.67391	1.08083	1.04468			3	0	0
										4	40	0
										5	60	0
										6	60	0
										7	60	0
										8	60	0
										9	60	0
										10	60	0
									Clinical score	weeks after CIA induction	WT					SR-A-/-
											n1	n2	n3	n4	n5	n1	n2	n3	n4	n5
										0	0	0	0	0	0	0	0	0	0	0
										1	0	0	0	0	0	0	0	0	0	0
										2	0	0	0	0	0	0	0	0	0	0
										3	0	0	0	0	0	0	0	0	0	0
										4	1	0	1	0	0	0	0	0	0	0
										5	1	1	1	0	0	0	0	0	0	0
										6	2	1	2	0	0	0	0	0	0	0
										7	3	1	3	0	0	0	0	0	0	0
										8	3	1	3	0	0	0	0	0	0	0
										9	3	1	2	0	0	0	0	0	0	0
										10	3	1	2	0	0	0	0	0	0	0
Figure 7e
IL-17A (pg/mL)		n1	n2	n3
	WT naïve	54.174	53.4235	37.5772
	SR-A-/- naïve	46.591	59.4964	42.1628
	WT CIA	263.038	358.687	627.735
	KO CIA	89.9315	88.5976	77.4646
Figure 7f
IL-17A (pg/mL)		n1	n2	n3
	WT naïve	71.4061	70.1387	75.1592
	SR-A-/- naïve	59.8629	76.907	59.0113
	WT CIA	194.766	326.29	256.245
	KO CIA	103.494	92.6009	88.5495
IL-17A spots		n1	n2	n3
	WT naïve	0	8	6
	SR-A-/- naïve	0	5	7
	WT CIA	82	55	65
	KO CIA	15	32	18

## Sheet: Figure 8b,e,f
Figure 8b	Post days after first treatment	SR-A neutralizing antibody					Isotype antibody						Figure 8e		Isotype antibody	SR-A neutralizing antibody	Fucoidan	Naïve		Figure 8f		Isotype antibody	SR-A neutralizing antibody	Fucoidan	Naïve
Arthritis Score		n1	n2	n3	n4	n5	n1	n2	n3	n4	n5		IL-17A (pg/mL)	n1	137.5	53.75	12.5	23.75		Heart body weight ratio (%)	n1	0.704225	0.699953	0.630782	0.442177
	0	3	3	2	2	2	3	3	2	2	2			n2	140	7.5	12.5	6.25			n2	0.638821	0.556507	0.681929	0.522876
	1	3	3	2	2	2	4	3	3	3	3			n3	110	2.5	16.25	10			n3	0.734956	0.684053	0.589837	0.532292
	2	3	3	2	2	2	4	3	3	3	3			n4	102.5	53.75	2.5	16.25			n4	0.735294	0.557769	0.62396	0.585009
	3	3	3	2	2	3	5	3	4	3	3			n5	45	92.5	0	11.25			n5	0.56	0.696436	0.711575	0.613054
	4	3	3	2	2	3	5	3	4	3	3
	5	3	3	3	3	3	5	4	4	3	4
	6	4	3	3	3	3	6	4	5	4	6
	7	6	4	4	4	5	8	5	6	4	7
	8	8	5	4	4	7	10	6	10	6	8
	9	7	6	5	5	7	12	7	10	8	8
	10	10	6	5	5	7	12	8	12	10	10
	11	9	6	5	6	6	14	8	12	12	10
	12	10	6	4	6	6	14	8	12	14	10
	13	8	8	5	5	6	15	9	11	13	10
	14	7	6	5	4	6	15	9	11	13	10
	15	7	6	5	4	6	15	9	11	13	10
	16	7	6	5	4	6	15	8	11	13	10
	17	6	6	5	4	6	15	8	11	14	10
	18	6	6	5	4	6	15	8	11	14	10
	Post days after first treatment	Fucoidan					Isotype antibody
		n1	n2	n3	n4	n5	n1	n2	n3	n4	n5
	0	3	3	2	2	2	3	3	2	2	2
	1	3	3	2	3	2	4	3	3	3	3
	2	3	3	2	3	2	4	3	3	3	3
	3	3	3	2	3	2	5	3	4	3	3
	4	3	3	2	3	2	5	3	4	3	3
	5	3	2	2	4	2	5	4	4	3	4
	6	4	2	2	4	2	6	4	5	4	6
	7	4	3	4	5	3	8	5	6	4	7
	8	4	3	5	6	3	10	6	10	6	8
	9	4	4	6	6	4	12	7	10	8	8
	10	5	5	6	7	5	12	8	12	10	10
	11	6	5	6	8	5	14	8	12	12	10
	12	6	6	7	10	4	14	8	12	14	10
	13	7	5	7	8	5	15	9	11	13	10
	14	5	4	7	7	4	15	9	11	13	10
	15	4	4	7	7	4	15	9	11	13	10
	16	4	4	7	7	3	15	8	11	13	10
	17	4	4	7	7	3	15	8	11	14	10
	18	4	4	7	7	3	15	8	11	14	10

## Sheet: Supplementary Figure 1b
Supplementary Figure 1b	sSR-A positive RA	sSR-A negative RA
Sharp/van der Heijde score	68	2
	51	205
	87	15
	11	43
	270	38
	73	14
	36	115
	20	12
	70	62
	39	9
	131	36
	170	9
	82	112
	91	29
	155	28
	87	45
	160	91
	60	122
	22	207
	121	54
	118	76
	39	37
	76	39
	154	110
	43	31
	100	53
	207	74
	276	85
	97	147
	57	13
	116	182
	64	81
	59	13
	109	16
	171	114
	86	70
	53	79
	92	39
	92	136
	45	131
	99	19
	154	95
	32	88
	54	42
	22	32
	25	53
	37	76
	31	48
	15	76
	110	52
	257	11
	61	192
	34	28
	108	76
	29	25
	46	114
	186	28
	82	63
	78	5
	32	44
	181	3
	55	17
	18	26
	61	3
	16	50
	19	98
	40	94
	110	126
	122	52
	38	21
	55	94
	52	116
	29	157
	22	9
	106	72
	71	49
	143	48
	71	10
	119
	176
	15
	54
	180
	48
	63
	27
	36
	123
	63
	57
	54
	222
	106
	104
	25
	2
	7
	8
	22
	163
	139
	148
	116
	28
	190
	19
	56
	108
	92
	49
	219
	148
	30
	15
	204
	24
	107
	39
	19
	71
	46
	260
	63
	49
	55
	7
	4
	165
	23
	251
	105
	203
	66
	114
	47
	71
	47
	36
	53
	38
	29
	69
	16
	141
	97
	102
	124
	195
	116
	41
	36
	14
	21
	101
	104
	17
	56
	82
	104

## Sheet: Supplementary Figure 2
Supplementary Figure 2	RA	non-responders	responders
SR-A (ng/mL)	0.155183	9.47453	2.90463
	2.49076	2.86201	0.874116
	17.1199	31.4499	0
	1.19558	2.59613	0.602617
	0.919552	1.09926	0.711655
	8.81804	2.00118	0.399725
	57.5042	16.5358	20.7652
	35.6771	4.54659	26.6008
	29.6047	16.3702	1.86323
	2.85171	0.882656	8.99838
	3.46745	2.64004	1.86064
	0.240113	0.816576	0.753471
	2.23597	2.51442	0
	2.93664	40.2814	3.7043
	2.61815	25.1738	0.818996
	0.877088	0.564156	20.0556
	2.51199	0.892031	1.53297
	2.17227	3.96035	0.647808
	51.644	13.2545	1.90665
	0.282577	23.5296	6.33382
	1.95995	0	2.09005
	1.3442	0.614929	0
	6.86465	9.96821	12.655
	10.1557	1.10827	1.17206
	3.57362	7.10722	0
	7.56532	1.22541	0.335125
	0.877088	3.57567	15.6186
	0.749692	45.3531	1.79757
	2.06611	51.2119	0.312796
	1.49283	3.64019	9.65229
	10.3255	2.00179	1.62796
	0.877088	0	6.02385
	16.5467	0.964109	9.23289
	0.749692	31.8908	1.49283
	0.834623	30.3982	2.93664
	1.62023	1.69905	2.07475
	4.65647	0.946088	0.382823
	2.42706	19.224	1.19558
	24.1267	7.81843	0
	4.82633	1.23893	26.5495
	2.36336	1.32328	9.20493
	17.2473	1.03258	0.261607
	16.6741	10.4546	2.77556
	18.3939	14.7263	1.04375
	2.23597	1.17585	9.30676
	1.08941	0.930164	4.64717
	4.91126	2.34684	1.15247
	5.25098	4.00377	0.997152
	1.4079	1.97737	2.3329
	8.11737	5.67988	6.72068
	2.59692	2.24111	1.37769
	1.98118	4.50919	0.989386
	0.601065	1.75106	1.49418
	2.95787	51.3358	3.34248
	10.5166	6.27547
	0.579832	12.6824
	1.83255	48.095
	0.494903	3.57567
	0.792157	2.36895
	3.08527	6.00551
	3.44622	3.47133
	0.261345	1.57168
	2.04488	0.961493
	3.48868	0
	5.27222	6.1583
	41.8346	1.14472
	26.5047	3.67172
	2.42706	0.863744
	74.66	3.68883
	6.48247	51.2807
	4.76264	3.12936
	0.64353	5.78315
	0.621428	44.7228
	4.93801	37.0102
	0.860033	7.88308
	3.61483	0.603694
	12.3781	0.488431
	9.23289	28.993
	7.99649	51.2807
	1.64092	65.4785
	2.03137	40.3889
	32.9849	1.90735
	0	3.58382
	0.64312	8.95404
	10.0789	0.337386
	8.75568	1.38769
	3.35454	11.5538
	1.46739	3.73486
	6.26118	3.49081
	0.274367	1.72098
	2.18321	0.968027
	2.07475	0.75687
	5.39353	3.79391
	1.53246	6.6708
	0.100836	0.514337
	0.49128	1.5
	2.83395	29.9812
	0.751576	25.9803
	7.84465	15.9003
	3.50638	1.51751
	3.07255
	1.53246
	26.022
	1.72769
	8.77738
	1.27217
	0
	0.382823
	11.0116
	8.08325
	3.91851
	75.7386
	3.57145
	1.48908
	8.53877
	29.3625
	2.29166
	26.2172
	3.54976
	4.04866
	7.77957
	3.09424
	7.38913
	2.53027
	2.05306
	2.35674
	2.83395
	55.0233
	6.60824
	0.664811
	1.48908
	8.03987
	13.2241
	1.77107
	0.317749
	0.382823
	4.82955
	0
	26.5426
	1.87953
	6.32625
	1.31555
	6.49978
	0.382823
	16.2079
	15.4527
	4.81091
	16.6198
	24.4009
	6.50444
	7.8318
	8.49548
	4.994
	6.02385
	7.44275
	7.21389
	54.1063
	8.40394
	9.47956
	9.20493
	8.35817
	7.16812
	8.60991
	10.3034
	18.5422
	9.54821
	11.196
	12.4318
	79.1401
	11.0899
	5.20852
	0.452437
	2.44829
	0.792157
	0.664763
	2.83048
	1.77107
	1.25048
	6.97699
	60.0557
	0.469589
	17.5841
	12.5951
	1.31555
	31.9205
	0.415651
	8.1362
	3.00577
	2.45786
	1.01337
	4.42536
	3.25482
	10.6194
	0
	12.1008
	2.57731
	7.73589
	1.12232
	2.63022
	2.78894
	3.69889
	3.23897
	26.5495
	0.261607
	1.47192
	2.31913
	2.24651
	19.2151
	53.0275
	2.93918
	2.97563
	4.47026
	13.8026
	5.12945
	1.12289
	0.925851
	64.0456
	7.29694
	4.80105
	2.28874
	18.7583
	2.22306
	2.05885
	1.205
	1.73045
	2.87987
	11.1721
	7.95375
	3.50384
	7.85523
	7.28052
	13.2904
	3.42174
	14.1798
	2.10254
	3.5806
	2.02475
	2.0831
	25.7514
	34.8726
	4.1057
	31.1191
	2.95826
	2.25813
	30.7496
	5.42817
	2.29702
	0.780072
	1.94696
	1.84972
	1.53855
	20.0726
	2.16089
	0.566143
	2.37482
	1.36352
	16.6692
	5.95327
	0.663384
	3.32777
	2.0442
	0.721728
	10.4263
	25.7125
	7.27574
	25.518
	15.2883
	2.72488
	1.22738
	22.9315
	2.70543
	3.83342
	45.2579
	0.916209
	2.80267
	0.566143
	0.838417
	16.9414
	4.78638
	1.63579
	4.24183
	0.449455
	1.67468
	59.3188
	0.935657
	0.896761
	0.468903
	2.68599
	1.05235
	0.974553
	1.59689
	5.58375
	6.6145
	4.82528
	0.682832
	2.19978
	3.40557
	21.9396
	3.87232
	5.46706
	2.19978
	5.21424
	2.62764
	1.92751
	4.33908
	23.4177
	9.57061
	9.24
	2.64709
	1.13014
	2.58875
	22.2313
	1.34407
	1.70587
	1.98236
	5.59398
	27.834
	4.66083
	5.68038
	1.10105
	1.98236
	10.6572
	0.66904
	6.33704
	2.72542
	5.11012
	2.56989
	1.74043
	2.25884
	45.3564
	1.86139
	0.910967
	52.1476
	10.9337
	6.69993
	1.99964
	20.3515
	6.49256
	1.37754
	1.87867
	14.4934
	18.3124
	1.61947
	52.5278
	6.21607
	35.7657
	1.51578
	7.33931
	0.910967
	8.87727
	0
	0
	6.47528
	16.93
	18.4334
	12.8345
	1.93051
	0.617198
	56.2085
	0.997369
	3.07103
	5.17924
	0.444394
	0.427113
	1.56763
	0.824564
	4.19426
	2.95006
	3.96035
	5.82048
	0.75687
	1.15783
	9.49207
	14.0721
	12.6824
	0.964109
	1.86064
	1.1263
	1.00916
	0.621715
	20.5123
	2.97342
	18.571
	16.3702
	2.42379
	0.937078
	8.74045
	1.20739
	2.10392
	0.400961
	1.43265
	4.30642
	7.85905
	1.22541
	1.13981
	0.500075
	6.30173
	1.17135
	1.93723
	0.603694
	1.03619
	0.896531
	1.79757
	9.83273
	2.64004
	14.0288
	18.8792
	1.10827
	3.64019
	10.4546
	1.24343
	1.34705
	1.25694
	1.45517
	10.3573
	1.17585
	6.69647
	3.2167
	1.49572
	3.67172
	1.39661
	0.973119
	3.81138
	0.946088
	1.09926
	3.50954
	1.72098
	8.53497
	1.27497
	17.1435
	7.85364
	1.03619
	1.11729
	8.84319
	1.45067
	1.91921
	0
	5.67988
	0.295024
	15.6186
	1.49572
	9.04799
	1.50022
	0.801922
	4.33827
	26.8205
	0.0817535
	1.04147
	9.47453
	0
	14.7263
	0
	1.08124
	0.635231
	3.22749
	20.5201
	0
	2.00118
	17.6676
	0
	12.8069
	1.00592
	29.9662
	32.4455
	0.0817535
	13.9976
	0
	0
	6.27547
	0
	26.0474
	0
	1.23893
	26.5539
	15.1884
	2.7797
	0
	0
	23.737
	3.29779
	0.961493
	0
	0
	0
	0
	19.1606
	3.07642
	0
	0
	22.6795
	2.09005
	15.7749
	1.68128
	1.0859
	0.720829
	10.0382
	4.92206
	2.71618
	18.1279
	1.86323
	2.7894
	2.30441
	37.275
	4.37794
	1.59853
	5.78971
	12.025
	35.4262
	1.92328
	28.993
	0.757109
	0.614929
	1.35249
	47.3587
	4.03971
	2.23223
	2.34853
	1.09853
	0.525
	2.83382
	22.6721
	1.07701
	9.41926
	1.03258
	0.306991
	14.3062
	0.561611
	1.69905
	30.3982
	7.88308
	0.823708
	24.1064
	2.90463
	4.00377
	7.81843
	3.73202
	25.0975
	0.337386
	27.5099
	0.881517
	0.526066
	0.908175
	34.6827
	45.3669
	0.0942249
	0.614929
	7.10722
	1.32328
	18.5997
	1.03258
	57.7969
	26.6008
	15.9003
	1.67239
	0.828199
	31.4499
	9.96821
	24.2411
	0.18541
	4.0854
	39.9421
	1.27138
	1.38769
	0.457233
	26.563
	3.04507
	0.624425
	1.72934
	0.602617
	12.655
	0.312796
	2.02819
	7.8212
	1.00589
	0.677745
	0.835231
	0.711655
	2.46353
	2.9433
	17.1543
	1.15508
	1.40297
	20.0556
	7.7386
	0.769809
	2.59613
	13.2545
	44.7228
	1.71266
	0.944269
	0.791616
	0.733463
	1.38452
	1.7148
	1.06058
	0.87968
	5.361
	0.854438
	2.1155
	2.36895
	9.0833
	29.9812
	12.5145
	1.40976
	16.9966
	1.63484
	0.529925
	14.4174
	7.07596
	0.930164
	27.9491
	0.813424
	0.704386
	24.2373
	0.951471
	0.734547
	4.01029
	0.394574
	1.51751
	5.05441
	0.925137
	9.45191
	0.914835
	13.0136
	3.58382
	1.08482
	57.2309
	16.1477
	1.15694
	2.62851
	9.74559
	4.87794
	13.5434
	1.87294
	7.97745
	1.17206
	1.55872
	1.90735
	38.8191
	2.73088
	8.59853
	1.2239
	6.55441
	8.95404
	3.70147
	43.2162
	5.49559
	2.31912
	0.554258
	3.23088
	0.399725
	7.68383
	3.81912
	3.09853
	3.06912
	0.765453
	1.02816
	22.4368
	2.28971
	2.76029
	3.56912
	1.17206
	3.41756
	70.2097
	25.1738
	0.729391
	33.7401
	2.55735
	11.5538
	3.16667
	3.47133
	0.388889
	0.5681
	0.424731
	2.32437
	0.801075
	20.7652
	65.4785
	1.5
	0.836918
	70.6756
	19.224
	1.78674
	2.86201
	0.263441
	0.281362
	4.54659
	3.7043
	0.0842294
	70.6756
	4.42433
	0.388889
	8.29211
	8.48925
	1.5
	0.281362
	0.854839
	0.335125
	29.0269
	7.00179
	51.7688
	1.32079
	2.80824
	0.496416
	4.06272
	3.1129
	70.6756
	25.9803
	0.514337
	66.3566
	45.3531
	8.20251
	2.00179
	6.69713
	43.7043
	1.73297
	0.818996
	68.9731
	3.79391
	16.5358
	0.24552
	48.095
	40.3889
	1.57168
	0.478495
	5.78315
	3.09498
	4.6362
	0.603943
	0.173835
	5.99821
	0.335125
	0.496416
	3.10891
	10.9872
	2.04809
	1.75106
	3.71712
	34.7807
	5.11101
	31.8908
	1.75106
	2.98161
	0.364922
	0.874116
	51.2119
	3.12936
	4.24404
	0.746818
	34.5193
	39.4183
	4.70721
	15.3908
	3.73486
	4
	14.6202
	11.2899
	13.9046
	3.49081
	1.04385
	2.16125
	3.57567
	48.666
	0.12447
	1.97737
	3.42008
	4.50919
	2.68458
	3.57567
	41.0422
	2.65629
	51.4596
	32.9092
	27.0881
	51.2807
	1.90665
	0.506365
	6.00551
	0
	51.2807
	1.90665
	5.9367
	1.5389
	14.056
	3.91376
	4.36775
	3.68883
	9.65229
	18.4321
	7.05138
	0.944837
	19.1202
	4.76379
	27.1294
	6.17064
	51.3358
	29.0422
	0.647808
	4.11315
	7.6156
	2.82603
	1.79349
	5.15229
	3.78991
	40.2814
	70.6756
	1.28495
	47.9158
	53.8656
	23.3638
	20.3351
	2.12724
	3.41756
	62.9875
	4.81912
	3.05441
	2.51442
	2.06912
	4.20147
	1.62796
	2.73088
	1.10766
	0.357227
	48.6574
	0.690469
	6.33382
	2.24111
	0.892031
	6.6708
	2.42773
	3.84213
	8.99838
	0.882656
	37.0102
	1.98341
	1.14472
	0.728229
	0.863744
	1.75076
	1.30806
	23.5296
	0.576778
	0.803955
	0.753471
	0.488431
	0.564156
	0.816576
	8.42206
	2.89903
	0.488431
	1.43131
	9.35587
	1.9777
	2.77611
	0.374842
	1.71266
	0.602617
	15.6967
	5.53681
	6.17748
	0.966077
	19.371
	6.4769
	0.841817
	5.5372
	0.968027
	0.966077
	3.38763
	0.922462
	2.12915
	4.6383
	4.48596
	2.34684
	0.56456
	20.4179
	1.53297
	0.950893
	0.858173
	1.41449
	0.61092
	1.11058
	1.51029
	0.847871
	21.1279
	0.765453
	3.86323
	0.956044
	5.11324
	14.275
	6.1583
	3.02426
	1.80441
	33.1868
	1.21875
	2.32641
	1.29917

## Sheet: Supplementary Figure 3
Supplementary Figure 3	Post days after second immunzation	CIA-Incatived-SR-A	CIA-Saline
Incidence (%)	0	0	0
	2	25	15.3
	4	50	69.2
	6	75	76.9
	8	75	84.6
	10	75	84.6

[truncated: 5 more sheets: Supplementary Figure 4, Supplementary Figure 5c, Supplementary Figure 6, Supplementary Figure 7, Supplementary Figure 8]
